# Supplementary material for: Novel estrogen-responsive genes (ERGs) for the evaluation of estrogenic activity
Source: PLoS One. 2022 Aug 17;17(8):e0273164. doi: 10.1371/journal.pone.0273164 (PMC9385026; doi:10.1371/journal.pone.0273164)
Supplement: S1 Table — (XLSX) [file pone.0273164.s001.xlsx]

## Sheet: primer list
S1 Table. List of the primers for real-time RT-PCR analysis for the top 30 ERGs.
	Gene symbol	Forwad or reverse	Sequence
1	EGR3	F	CCATGATTCCTGACTACAACCTC
		R	GTGGATCTGCTTGTCTTTGAATG
2	ACOX2	F	AACCAGACCACTGTCATACACCT
		R	GAGAAAGTCACCCGAGTTAGTCA
3	GATA4	F	CTCAGAAGGCAGAGAGTGTGTCAAC
		R	CAGGCATTGCACACAGGCTCGCC
4	SUSD3	F	CATTGTGAGCTGTGCCATCATC
		R	GTCTCCAAGTCCTCATCTTTCAG
5	IL20	F	AAGACACAAAGCCTGCGAATCG
		R	GCGAGGCTGCTGATCTTCCG
6	ZNF521	F	CCACCTGATAGAGCACAGCTT
		R	GGGCAGAGAAAATATGCTGCT
7	PDLIM3	F	CTCTCAGGGGGCATAGACTTC
		R	TTGAGACACAGCTGGTGAGC
8	IGSF1	F	ACGTTCTGAATGAAGCTATCAGG
		R	CTATCAATACCCCATTGCACAGT
9	RAPGEFL1	F	ACCAGGACCTGCTGTCTTTCTAC
		R	ATCACTTCTCGGTAGCTTTTGTG
10	LOXL2	F	ACATGTACCGCCATGACATCGACT
		R	TGAAGGAACCACCTATGTGGCAGT
11	CTSD	F	GACACAGGCACTTCCCTCAT
		R	CTCTGGGGACAGCTTGTAGC
12	TMPRSS3	F	TGAAGAGAACTTCCCCGATG
		R	GAGATGATGCCACCGTACAC
13	FDFT1	F	TCAATCAGACCAGTCGCAGT
		R	GTTGTGTAACAGCGGGACCT
14	PKIB	F	ATCCCGGTGGACTGTAGAGG
		R	GCACAGGGTTTTCTGCTTCT
15	INSYN1	F	CGGATTCGACAGCGCATGAAG
		R	CTTGTCACTGCTAGAGGTGCTGC
16	DOK7	F	AGCTTCCTGTTCGACTGCAT
		R	CTCCAGCTGTAGGGTTTCCA
17	SPOCD1	F	ACCCCTTCTACCCTCCAAGAAG
		R	CGAGTCCATAGTACCTCCTGCAT
18	B4GALT1	F	GGAGCACCTCAAGTACTGGCTA
		R	GAGGTCCACGTCACTAAACACA
19	BARX2	F	GGAGACCTGCGATTACTTTGAG
		R	GACCAGGTGGGAGATGACAG
20	LINC02593	F	AAGCTCACGATCTGGGAGAA
		R	CAGCCATGAGGCTCTGTCAC
21	SYNE1	F	CTAGATGAGCTCCGACGGTAC
		R	CCCAGCAGTTTCATGTAGCCT
22	RAB26	F	ATTCAAGGATGGTGCTTTCCTG
		R	GGTAGTAGGCATGGGTAACACTG
23	RAP1GAP	F	GAGTTCCCTAATGTTGTCCAGATG
		R	CTTCTGATAAATGACGCCAAACTT
24	CRISP3	F	CATTATTCCCAGTGCTGTTGTTCC
		R	CATTTGCTGCAGCCTCTTTGTTC
25	MATN2	F	CATCTCTAGGGGCAGACACG
		R	GAAGGTCTTGAGGGAGAACTCA
26	CYP1A1	F	CAGCTGTCAGATGAGAAGATCATTA
		R	AATCACTGTGTCTAGCTCCTCTTG
27	CCDC68	F	GAGTCTACGTCCGCTCACATTA
		R	AGAGCCCTGTTGAAGGTTTCC
28	SRGAP3	F	AGTATGTGAATGGCAGTAACCTCA
		R	CTTCCATACTGCCGTTAAAGAGTT
29	CSTA	F	TGATAAGGTTAAACCACAGCTTGA
		R	AAGTACCAAGTCCTCATTTTGTCC
30	FRY	F	GAATACAGACCAAGAACAAGC
		R	CTGTCTATTACAGGATGAAGTGG
