# Supplementary material for: Novel estrogen-responsive genes (ERGs) for the evaluation of estrogenic activity
Source: PLoS One. 2022 Aug 17;17(8):e0273164. doi: 10.1371/journal.pone.0273164 (PMC9385026; doi:10.1371/journal.pone.0273164)
Supplement: S3 Table — A total of 300 ERGs containing 150 up- and 150 down-regulated genes among ERGs stably responding to E2. (XLSX) [file pone.0273164.s003.xlsx]

## Sheet: S3 Table
S3 Table. List of 300 ERGs stably responding to E2 and their expression data.
	Gene symbol	Avg	SD	CV	p value			Gene symbol	Avg	SD	CV	p value			Gene symbol	Avg	SD	CV	p value			Gene symbol	Avg	SD	CV	p value			Gene symbol	Avg	SD	CV	p value
1	LINC02593	-1.62412	0.0948848	0.0584223	4.31×10-4		61	FHL2	1.76847	0.344247	0.194658	1.31×10-2		121	LMO1	2.2413	0.647662	0.288968	3.51×10-4		181	ACOXL	-2.13413	0.8095	0.379311	1.31×10-2		241	CR2	-2.06046	1.13486	0.55078	1.97×10-3
2	PDLIM3	2.84463	0.23688	0.0832729	3.08×10-4		62	MAT1A	2.9348	0.57161	0.194769	1.03×10-5		122	ALDOC	2.13201	0.617217	0.2895	6.27×10-5		182	LIPH	-2.31935	0.884791	0.381483	4.43×10-3		242	CACNA1I	1.81531	1.00045	0.55112	2.14×10-3
3	RAP1GAP	-1.66982	0.149915	0.0897789	2.13×10-3		63	LINC00472	-2.14191	0.420261	0.196209	2.13×10-3		123	CEMIP	-3.12505	0.91126	0.291598	7.36×10-3		183	DLK1	-1.85645	0.729616	0.393017	1.41×10-3		243	APOL4	-2.1154	1.16989	0.553034	1.83×10-3
4	ACOX2	3.43497	0.31288	0.0910867	3.36×10-6		64	PADI2	2.28374	0.448265	0.196286	1.20×10-5		124	SOCS3	-1.80971	0.528955	0.292288	1.64×10-4		184	PDK4	-2.22935	0.876896	0.393342	9.53×10-6		244	INHBE	3.40232	1.94215	0.570831	3.38×10-2
5	B4GALT1	1.49181	0.139689	0.0936372	4.13×10-4		65	BMPER	2.58438	0.508226	0.196653	1.19×10-2		125	LMO3	-2.25612	0.659442	0.292291	1.06×10-2		185	B3GNT8	-1.63905	0.651148	0.397273	6.97×10-4		245	ADRB1	1.70405	0.980405	0.575337	1.90×10-3
6	TMPRSS3	1.90773	0.183462	0.0961678	3.14×10-3		66	C1QTNF6	2.06583	0.408737	0.197856	6.40×10-6		126	PDZD7	1.53123	0.44823	0.292726	6.27×10-6		186	RASSF5	-1.8268	0.734074	0.401835	2.15×10-2		246	LINC00898	1.57711	0.929009	0.589056	2.58×10-2
7	MATN2	-1.96355	0.1921	0.097833	4.58×10-3		67	EFEMP1	-2.13871	0.427323	0.199804	6.39×10-6		127	HMCN1	-1.7704	0.520404	0.293947	7.52×10-3		187	LMO2	-1.73544	0.698474	0.402477	1.46×10-3		247	GAS1	-1.76886	1.05738	0.597774	3.04×10-3
8	SUSD3	3.00232	0.295902	0.0985579	1.63×10-3		68	ABCC5	-1.6189	0.327172	0.202095	1.30×10-4		128	JAZF1	2.01019	0.59175	0.294375	2.49×10-3		188	SLC37A2	-2.32945	0.949967	0.407808	2.65×10-2		248	SNCG	-1.74098	1.048	0.601961	2.29×10-3
9	FDFT1	1.89894	0.187253	0.0986093	2.10×10-5		69	GDNF	-2.22497	0.45764	0.205684	1.58×10-4		129	BCAS1	-1.67748	0.494194	0.294604	5.77×10-3		189	FRMD3	-1.85095	0.75496	0.407878	2.28×10-4		249	KL	-2.71148	1.64336	0.606076	2.06×10-3
10	ZNF521	2.90435	0.288866	0.0994598	2.57×10-7		70	FAM184B	2.35044	0.486253	0.206877	8.84×10-4		130	HSPA6	-1.90695	0.566448	0.297044	1.35×10-2		190	HERC5	1.75471	0.716082	0.408091	7.81×10-4		250	COL28A1	-3.04103	1.88382	0.619469	1.56×10-2
11	FRY	-2.41466	0.252151	0.104425	1.67×10-3		71	TNS3	-1.70292	0.353665	0.207682	3.89×10-4		131	GRM4	-1.96308	0.595422	0.303309	1.34×10-3		191	TMEM45A	1.96869	0.80562	0.409216	1.90×10-2		251	KCNC1	-1.62803	1.0303	0.632852	1.95×10-2
12	BARX2	1.48656	0.158538	0.106648	9.93×10-6		72	SNAI1	1.51314	0.315093	0.208237	2.73×10-3		132	CELSR2	1.5282	0.466974	0.305571	1.51×10-3		192	LINC00628	1.52415	0.630335	0.413565	9.13×10-3		252	LOC101926911	1.76097	1.13391	0.643914	2.21×10-2
13	IL20	2.92826	0.316747	0.108169	6.42×10-10		73	SMTNL2	1.812	0.378473	0.20887	3.41×10-5		133	HSD17B11	-1.64039	0.504449	0.307518	2.42×10-3		193	SLC6A20	1.71183	0.709329	0.414369	3.05×10-2		253	ITGB2-AS1	1.51867	0.9979	0.65709	1.89×10-2
14	CTSD	1.94802	0.228953	0.117531	1.58×10-6		74	SPTBN5	-1.8883	0.398587	0.211083	2.81×10-4		134	SFXN3	1.697	0.525466	0.309644	3.14×10-5		194	CACNG6	-2.39988	0.997268	0.415549	1.12×10-2		254	GSTM2	-1.87782	1.25875	0.670323	4.85×10-2
15	CSTA	-2.09015	0.259467	0.124138	9.48×10-5		75	PGM5	-2.19878	0.468645	0.213138	1.36×10-2		135	WNT2B	-2.04708	0.633968	0.309694	3.68×10-3		195	SCARF1	-1.75829	0.731698	0.416141	1.55×10-3		255	FOSB	-1.84221	1.25052	0.678813	2.56×10-2
16	DOK7	1.71503	0.21418	0.124884	5.85×10-8		76	MXRA5	-1.98679	0.424584	0.213703	4.86×10-5		136	FMO1	-2.24381	0.698279	0.311203	4.56×10-3		196	MYEOV	2.02186	0.844755	0.417811	1.80×10-3		256	CDSN	1.48654	1.01302	0.681461	7.90×10-2
17	CYP1A1	-2.04215	0.256103	0.125409	6.72×10-3		77	CD109	1.53977	0.337012	0.218871	1.41×10-3		137	PRICKLE1	-1.62175	0.505279	0.311564	3.52×10-4		197	SYTL5	2.52502	1.06035	0.419935	3.28×10-4		257	CREB5	1.60469	1.09961	0.685244	1.92×10-3
18	LOXL2	2.02237	0.254133	0.125661	6.42×10-2		78	CLIP4	-2.65003	0.583628	0.220235	1.26×10-3		138	LRATD1	-1.67906	0.527446	0.314132	7.31×10-4		198	EWSAT1	-2.49172	1.05702	0.424215	9.68×10-6		258	GABRA1	-1.82716	1.25481	0.686753	1.45×10-3
19	RAPGEFL1	2.32598	0.293005	0.12597	5.70×10-9		79	TFF1	2.0949	0.462647	0.220844	4.31×10-4		139	TSHZ3	-2.22504	0.707829	0.318119	3.26×10-3		199	RNF224	-2.00475	0.855049	0.426513	6.29×10-3		259	SLC7A11	1.76151	1.23593	0.701631	1.69×10-2
20	PKIB	1.83986	0.232089	0.126145	4.00×10-6		80	PLEKHD1	-1.69586	0.376191	0.221829	1.31×10-4		140	FRK	2.44372	0.781987	0.319998	5.06×10-4		200	MEG3	-3.01985	1.28809	0.42654	3.28×10-6		260	CDK6	-1.73276	1.21953	0.703812	3.15×10-2
21	CCDC68	-2.04971	0.25915	0.126433	4.97×10-4		81	ELOVL2	1.52672	0.339527	0.22239	4.29×10-6		141	TUBA3E	3.71425	1.19165	0.320833	5.33×10-3		201	NAV3	-2.7503	1.17489	0.427185	7.02×10-4		261	LINC01160	1.86389	1.32492	0.710833	3.33×10-3
22	GATA4	3.07722	0.393425	0.127851	1.80×10-5		82	DEPTOR	1.66469	0.371385	0.223095	3.55×10-7		142	NPNT	-1.62917	0.523313	0.321215	6.73×10-4		202	SHC2	-1.74935	0.755342	0.431783	9.84×10-4		262	NT5E	-2.35884	1.68799	0.715602	2.86×10-3
23	SPOCD1	1.68696	0.217754	0.129081	1.27×10-4		83	IL24	3.49629	0.783333	0.224047	1.98×10-3		143	MAML2	-2.40983	0.774774	0.321506	5.26×10-3		203	HAR1B	-1.68216	0.728507	0.433077	4.65×10-2		263	TMBIM1	1.61942	1.20024	0.741153	5.32×10-4
24	CRISP3	-1.83294	0.245382	0.133874	2.57×10-6		84	ZNF488	1.76168	0.39711	0.225415	3.41×10-6		144	CRABP1	2.02576	0.660986	0.32629	3.30×10-3		204	P2RX7	2.25086	0.977518	0.434287	1.82×10-3		264	STAT5A	-1.75989	1.31755	0.748652	1.52×10-2
25	IGSF1	2.58557	0.346767	0.134116	1.05×10-2		85	CLPSL2	1.90121	0.434335	0.228451	1.30×10-3		145	MAF	-1.64622	0.53926	0.327576	5.68×10-3		205	P2RX2	-2.22454	0.966429	0.434439	1.86×10-4		265	POTEJ	-1.63417	1.22606	0.750265	4.90×10-2
26	RAB26	-1.66531	0.226566	0.136051	9.51×10-7		86	ITGB6	-1.89512	0.433482	0.228736	2.55×10-4		146	BIK	-1.81488	0.594607	0.327629	5.35×10-5		206	LINC00052	2.47687	1.08151	0.436644	1.21×10-2		266	NR3C2	-1.70622	1.28483	0.753029	2.32×10-3
27	EGR3	3.74422	0.519824	0.138834	6.17×10-5		87	TSPAN1	-1.61928	0.374018	0.230978	2.93×10-5		147	SLC34A3	-3.13809	1.02968	0.328125	1.38×10-3		207	RIN2	-1.84004	0.803558	0.436707	3.43×10-2		267	TP63	1.65952	1.26158	0.76021	9.68×10-4
28	SRGAP3	-2.07092	0.287929	0.139034	9.79×10-3		88	NEURL1	-1.85285	0.428797	0.231426	6.10×10-4		148	CCDC162P	-1.6485	0.543388	0.329626	9.54×10-4		208	ERP27	-1.64709	0.726629	0.441158	2.68×10-3		268	FAM72D	7.72834	5.9892	0.774965	6.73×10-3
29	SYNE1	-1.63802	0.235002	0.143467	8.18×10-3		89	SALL4	-1.82183	0.42202	0.231646	1.48×10-6		149	CORO2A	-1.74661	0.577999	0.330926	1.66×10-6		209	GCNT2	-2.13617	0.942924	0.441409	3.42×10-4		269	CELF6	-1.72115	1.3502	0.784472	1.15×10-2
30	INSYN1	1.76123	0.255472	0.145053	5.83×10-5		90	MGP	2.10537	0.487701	0.231647	2.21×10-4		150	PGR	2.10246	0.698305	0.332136	7.64×10-4		210	KCNN4	1.77315	0.782961	0.441565	2.38×10-3		270	SLITRK6	1.53823	1.23094	0.800234	4.98×10-3
31	PELI1	1.98005	0.291312	0.147124	1.01×10-6		91	IL17REL	-2.90794	0.675383	0.232255	2.71×10-3		151	GJB3	1.63396	0.544486	0.333231	2.45×10-3		211	CYP24A1	3.2891	1.46318	0.444858	9.59×10-4		271	APOC3	1.70819	1.41209	0.826658	7.89×10-3
32	PMP22	-3.20096	0.48016	0.150005	2.08×10-2		92	NPR3	1.70337	0.400371	0.235046	1.70×10-3		152	PLLP	-1.8078	0.603629	0.333902	2.34×10-3		212	ANKRD33B	-2.02373	0.906658	0.448013	6.51×10-3		272	MT1X	-1.76089	1.456	0.826855	1.57×10-2
33	C5AR2	1.54935	0.236806	0.152843	6.30×10-7		93	HMGCLL1	1.66954	0.399931	0.239545	3.61×10-4		153	LAMB3	1.64872	0.552236	0.334949	5.84×10-3		213	JAK2	1.70304	0.768193	0.45107	4.48×10-4		273	PARP10	-1.77129	1.48045	0.835803	5.06×10-3
34	PRSS23	2.54145	0.389646	0.153316	2.84×10-5		94	OAS1	-2.08228	0.500248	0.240241	1.86×10-4		154	BMF	-1.61896	0.54656	0.337599	2.32×10-5		214	PADI3	3.0226	1.37296	0.454231	7.59×10-4		274	DRD2	-1.68592	1.42648	0.846109	9.88×10-3
35	CHRD	-2.24325	0.361791	0.161279	1.31×10-3		95	SPANXA2	-1.71888	0.413876	0.240782	7.82×10-3		155	SOX9	-1.64346	0.55543	0.337964	6.33×10-4		215	HOPX	-2.53537	1.15733	0.456473	6.31×10-4		275	PTPRN2	-2.0228	1.79485	0.887307	3.84×10-2
36	SGK3	1.49122	0.241982	0.162272	7.04×10-7		96	GPR87	1.58866	0.386199	0.243097	1.64×10-2		156	PNPLA7	-1.65638	0.561762	0.33915	6.93×10-4		216	CCDC110	1.759	0.819996	0.466172	4.17×10-5		276	INKA2-AS1	1.54447	1.43676	0.930258	1.48×10-2
37	TUBA3D	3.62692	0.592447	0.163347	9.27×10-3		97	PTPRQ	-1.89118	0.463092	0.244869	1.38×10-2		157	LINC00939	-1.98531	0.675533	0.340266	7.70×10-3		217	IRF8	-1.8499	0.862749	0.466377	1.67×10-4		277	PLAT	1.5889	1.54052	0.969548	7.65×10-2
38	COL2A1	-1.83369	0.299656	0.163417	4.01×10-4		98	NAV2	2.72608	0.669456	0.245574	5.54×10-7		158	CHGA	-1.66489	0.568883	0.341695	8.33×10-2		218	CYBA	1.76349	0.827175	0.469055	9.26×10-3		278	HRAT5	1.53465	1.51972	0.990267	4.77×10-2
39	PTGES	1.73811	0.285555	0.16429	1.09×10-4		99	GBP3	-1.76514	0.437524	0.247869	2.12×10-3		159	CLMP	2.36872	0.814395	0.343812	6.11×10-4		219	DARS-AS1	1.99161	0.934491	0.469215	2.32×10-4		279	SUGT1P4-STRA6LP-CCDC180	-3.55903	3.91898	1.10114	6.54×10-4
40	SDK2	2.09632	0.345787	0.16495	1.61×10-6		100	PPM1E	1.72822	0.430992	0.249384	1.36×10-2		160	CSF1	-2.12494	0.734435	0.345627	5.53×10-3		220	SNED1	-1.79989	0.850452	0.472502	3.93×10-3		280	FOLR1	1.66575	2.26892	1.36211	3.12×10-2
41	ZNF385B	1.65664	0.273794	0.165271	1.08×10-2		101	SYN1	1.69428	0.422619	0.249439	1.12×10-3		161	SMPD3	-1.74607	0.605068	0.346531	3.11×10-4		221	CCDC89	-2.13055	1.01018	0.47414	1.23×10-3		281	LOC101929066	-1.61652	2.33565	1.44486	3.40×10-1
42	GRIK3	2.1338	0.356494	0.16707	1.13×10-5		102	NBPF4	1.58234	0.401066	0.253465	1.19×10-2		162	COLEC12	-2.06744	0.716442	0.346536	1.36×10-2		222	DUSP13	2.33023	1.10744	0.47525	1.63×10-2		282	FAM231D	2.69261	3.97786	1.47733	2.90×10-1
43	DEPP1	-2.16955	0.375132	0.172907	1.11×10-3		103	MUC3A	-3.12428	0.798681	0.255637	1.36×10-3		163	CCNJL	1.68951	0.585635	0.34663	1.07×10-4		223	BRINP2	1.58722	0.774012	0.487651	1.05×10-3		283	NDUFC2-KCTD14	10.9731	18.8216	1.71524	3.96×10-1
44	PDZK1	2.1739	0.379917	0.174763	5.76×10-4		104	CXCL12	1.65965	0.426724	0.257117	3.07×10-3		164	TH	2.98283	1.03479	0.346914	1.56×10-6		224	DYRK3	2.79111	1.37442	0.492426	3.49×10-4		284	JMJD7-PLA2G4B	-2.23187	3.96811	1.77793	2.38×10-1
45	CEACAM6	-2.03536	0.362437	0.17807	1.90×10-4		105	IL19	3.71861	0.974733	0.262123	1.23×10-6		165	ARHGAP36	2.82934	0.985615	0.348355	9.89×10-3		225	PCP4	1.72625	0.851428	0.493223	6.92×10-2		285	CYP2D6	-3.18545	5.79461	1.81909	9.78×10-2
46	ACE	-1.64399	0.293334	0.178428	3.32×10-6		106	TGFB3	-2.14933	0.563418	0.262136	7.81×10-3		166	SLC39A10	1.47774	0.521158	0.352673	5.08×10-6		226	AJAP1	-1.86414	0.925943	0.496714	1.20×10-2		286	LOC100499484	-2.5697	5.00437	1.94745	1.50×10-1
47	SLIT1	-2.4098	0.434052	0.180119	1.41×10-3		107	CSPG4	-1.7359	0.463211	0.266843	1.38×10-3		167	HCAR2	-1.85106	0.654073	0.35335	1.93×10-5		227	NPY1R	1.88422	0.9646	0.511936	5.27×10-2		287	RGPD6	-1.81551	3.78989	2.08751	3.06×10-1
48	MYBL1	1.59882	0.288075	0.18018	4.50×10-5		108	CBX6	-1.73395	0.463159	0.267111	1.43×10-3		168	NR5A2	1.58642	0.566071	0.356823	4.38×10-4		228	SPINK4	2.03008	1.04353	0.514032	1.81×10-3		288	RPL21	2.41962	5.21467	2.15516	8.98×10-2
49	DAAM2	-1.87928	0.341165	0.18154	3.59×10-3		109	ADORA1	2.20552	0.58951	0.267289	7.42×10-6		169	FSD1	1.8979	0.681245	0.358948	3.94×10-3		229	XKRX	1.83762	0.952917	0.518562	2.21×10-3		289	SYS1-DBNDD2	84.8741	192.219	2.26475	4.89×10-1
50	PLCE1	-3.32492	0.604685	0.181865	4.52×10-3		110	SLC2A14	3.10204	0.850866	0.274292	1.19×10-2		170	BLNK	-1.66672	0.600878	0.360516	8.19×10-3		230	RNF207	-1.74837	0.921011	0.526781	2.39×10-4		290	MINDY4	2.41573	5.6153	2.32447	2.74×10-1
51	LINC01488	1.63962	0.303794	0.185283	5.97×10-4		111	CDH26	2.2908	0.631095	0.275491	3.63×10-5		171	SCNN1B	2.07184	0.749615	0.361812	1.02×10-4		231	TMPRSS4	-1.6903	0.890502	0.526831	7.58×10-4		291	LRRC37A2	32.7222	79.3018	2.42349	3.91×10-1
52	ASCL1	2.9221	0.544476	0.18633	1.19×10-4		112	ISG20	1.67391	0.463188	0.27671	4.30×10-3		172	TMPRSS6	1.49132	0.540628	0.362515	2.47×10-5		232	RSPH4A	-2.15481	1.13733	0.527812	1.49×10-4		292	PCDHA8	-89.4197	218.09	2.43894	6.17×10-2
53	ERC2	-1.79155	0.333984	0.186422	1.78×10-3		113	SYNPO2	2.08436	0.579973	0.278249	6.41×10-6		173	TRPC6	2.05659	0.750307	0.36483	1.00×10-2		233	PTPRH	-1.92662	1.02539	0.53222	2.28×10-2		293	MSH5-SAPCD1	8.22492	20.1941	2.45523	4.18×10-1
54	SPIRE2	-1.61622	0.303516	0.187794	3.99×10-7		114	IFITM10	2.43854	0.679486	0.278644	2.24×10-4		174	TINAGL1	-2.34529	0.857217	0.365506	7.96×10-3		234	CAV1	1.63559	0.87178	0.533007	5.16×10-2		294	JMJD7	1.49299	4.46112	2.98805	2.48×10-1
55	MAP2	-1.67444	0.315342	0.188327	3.96×10-2		115	HCAR3	-2.32164	0.653273	0.281384	2.04×10-4		175	ACHE	-3.366	1.2382	0.367855	3.17×10-3		235	PPFIA4	1.91613	1.0315	0.538323	2.23×10-2		295	SENP3	-2.19174	6.62833	3.02423	4.10×10-1
56	GREB1	2.27363	0.433114	0.190494	8.40×10-9		116	DMRTA1	-1.65305	0.467938	0.283075	6.82×10-6		176	MYZAP	-1.70446	0.63192	0.370744	7.40×10-4		236	CYP4F62P	-2.1761	1.17638	0.54059	2.34×10-2		296	H3C4	-2.43028	8.84482	3.63943	7.12×10-2
57	INPP5J	-3.24544	0.618934	0.190709	1.98×10-6		117	PNPLA3	1.63869	0.466642	0.284765	8.68×10-5		177	SYT8	2.85382	1.05807	0.370755	1.53×10-5		237	HYAL3	1.47034	0.795391	0.540958	1.88×10-3		297	FAM156B	1.90657	7.09159	3.71955	1.18×10-1
58	IL1R1	-3.40221	0.65376	0.192158	1.29×10-2		118	ADA	1.71084	0.487869	0.285164	3.12×10-4		178	H19	2.77873	1.03298	0.371747	2.66×10-4		238	WSCD1	-1.92157	1.05273	0.547847	1.13×10-2		298	LOC101929829	-2.29437	10.2501	4.46748	2.38×10-1
59	RBM24	1.81277	0.348716	0.192366	6.16×10-4		119	VTN	-2.61434	0.747402	0.285886	8.91×10-6		179	DRAIC	-3.92896	1.48273	0.377384	6.13×10-3		239	DPP4	1.55811	0.85516	0.548845	1.69×10-2		299	PPAN-P2RY11	1.66023	7.61505	4.58674	4.68×10-1
60	CCN5	3.40677	0.660318	0.193825	2.49×10-4		120	GSG1L	2.39026	0.688991	0.28825	1.58×10-3		180	SERPINA1	1.71816	0.649958	0.378288	1.21×10-4		240	PABPC1L2B	-1.7999	0.988305	0.549088	6.77×10-4		300	PHOSPHO2-KLHL23	1.56831	10.2015	6.50481	1.91×10-1
