# Supplementary material for: Novel estrogen-responsive genes (ERGs) for the evaluation of estrogenic activity
Source: PLoS One. 2022 Aug 17;17(8):e0273164. doi: 10.1371/journal.pone.0273164 (PMC9385026; doi:10.1371/journal.pone.0273164)
Supplement: S4 Table — (A) up-regulated genes in GO analysis; (B) down-regulated genes in GO analysis; (C) up-regulated genes in KEGG analysis; (D) down-regulated genes in KEGG analysis. (XLSX) [file pone.0273164.s004.xlsx]

## Sheet: S4 Table A
S4 Table. Functional analysis of ERGs. (A) Up-regulated genes in GO analysis.
Description	cellular macromolecule catabolic process	protein localization to organelle	mRNA metabolic process	mRNA processing	organelle fission	RNA splicing	nuclear division	RNA splicing, via transesterification reactions	RNA splicing, via transesterification reactions with bulged adenosine as nucleophile	mRNA splicing, via spliceosome
No. of genes	262	220	201	140	135	126	126	106	105	105
pValue	3.10862e-15	3.55271e-15	1.11022e-16	2.88658e-15	1.22125e-15	1.22125e-15	2.22045e-15	3.9968e-15	5.55112e-15	5.55112e-15
FDR	6.57221e-13	7.34039e-13	2.88373e-14	6.24807e-13	2.77559e-13	2.77559e-13	4.92343e-13	8.07443e-13	1.07239e-12	1.07239e-12
300 ERGs	3	3	1	1	2	1	2	1	1	1
30 ERGs	0	1	0	0	0	0	0	0	0	0
Gene symbol	PELI1	ACOX2	RBM24	RBM24	CCNJL	RBM24	CCNJL	RBM24	RBM24	RBM24
	RBM24	JAK2	MYOG	GEMIN2	MYBL1	GEMIN2	MYBL1	GEMIN2	GEMIN2	GEMIN2
	ISG20	TP63	GEMIN2	GTF2H2	IGF2	YBX1	IGF2	YBX1	YBX1	YBX1
	BNIP3	NRP1	GTF2H2	YBX1	BNIP3	TSEN15	MSX2	PTBP2	PTBP2	PTBP2
	KCTD6	TBC1D32	YBX1	TSEN15	MSX2	PTBP2	KIF4B	DCPS	DCPS	DCPS
	SIAH2	RAB23	TSEN15	PTBP2	KIF4B	DCPS	PTTG1	SNRPA1	SNRPA1	SNRPA1
	SKP2	RAB8B	PTBP2	DCPS	PTTG1	HABP4	CDC6	PPIL1	PPIL1	PPIL1
	PTTG1	RAP1A	DCPS	HABP4	MAPT	SNRPA1	CEP55	PRPF4	PRPF4	PRPF4
	BNIP3L	BNIP3L	VIM	SNRPA1	CDC6	PPIL1	CDCA5	NUDT21	NUDT21	NUDT21
	HSPA13	MAPT	HABP4	PPIL1	CEP55	PRPF4	MND1	SNRPD2	SNRPD2	SNRPD2
	KCTD17	YBX1	MAPKAPK2	PRPF4	CDCA5	NUDT21	NUF2	PRPF40B	PRPF40B	PRPF40B
	YBX1	ARL3	SNRPA1	NUDT21	MND1	SNRPD2	DSCC1	BCAS2	BCAS2	BCAS2
	FBXL22	TMEM107	PPIL1	SNRPD2	NUF2	PRPF40B	KIF18A	SNRPC	SNRPC	SNRPC
	EPHA4	CDCA5	PRPF4	PRPF40B	DSCC1	BCAS2	TEX19	LSM4	LSM4	LSM4
	NTAN1	TTC26	MLH1	CCNB1	KIF18A	SNRPC	MAD2L1	HNRNPC	HNRNPC	HNRNPC
	LRP1	GPC6	RPS2	BCAS2	TEX19	LSM4	WNT4	SNRNP25	SNRNP25	SNRNP25
	SPSB1	PMAIP1	NUDT21	SNRPC	MAD2L1	HNRNPC	CEP97	SF3B5	SF3B5	SF3B5
	DTL	SSR3	SNRPD2	LSM4	WNT4	SNRNP25	DLGAP5	POLR2G	POLR2G	POLR2G
	MAD2L1	AURKB	PRPF40B	GTF2H3	CEP97	SF3B5	RAD51	ZMAT5	ZMAT5	ZMAT5
	BAG2	IMMP2L	CCNB1	HNRNPC	DLGAP5	POLR2G	AURKB	SNRPG	SNRPG	SNRPG
	PMAIP1	SEC61G	RPSA	SNRNP25	RAD51	ZMAT5	CHEK1	SNRPD1	SNRPD1	SNRPD1
	AURKB	WRAP53	BCAS2	SF3B5	AURKB	SNRPG	CDCA8	C1QBP	C1QBP	C1QBP
	CTSV	ARL13B	SNRPC	POLR2G	CHEK1	SNRPD1	UBE2C	PPIH	PPIH	PPIH
	DCPS	WRB	LSM4	ZMAT5	CDCA8	C1QBP	CDC25C	MAGOHB	MAGOHB	MAGOHB
	AMFR	SFN	GTF2H3	SNRPG	UBE2C	PPIH	EME1	SNRPA	SNRPA	SNRPA
	UBE2C	PYGO1	HNRNPC	SNRPD1	CDC25C	MAGOHB	NSL1	PLRG1	PLRG1	PLRG1
	FEN1	AURKA	SNRNP25	C1QBP	EME1	SNRPA	NCAPG	HSPA8	HSPA8	HSPA8
	CDC20	NABP2	SF3B5	PPIH	MTFR2	PLRG1	CDC20	SNRPE	SNRPE	SNRPE
	HSP90B1	ANLN	POLR2G	MAGOHB	NSL1	HSPA8	MAD2L2	NCBP1	NCBP1	NCBP1
	KIF14	ESCO2	ZMAT5	SNRPA	NCAPG	SNRPE	ING2	GEMIN6	GEMIN6	GEMIN6
	VIM	SGTB	HBS1L	PLRG1	CDC20	NCBP1	BUB1	METTL14	METTL14	METTL14
	DNA2	TTK	PELO	HSPA8	MAD2L2	GEMIN6	MSTO1	SF3B6	SF3B6	SF3B6
	RNASEH2A	BUB3	EXOSC9	PTCD2	ING2	METTL14	TRIP13	GCFC2	GCFC2	GCFC2
	AURKA	PAQR3	PPP2R2A	SNRPE	BUB1	ZPR1	KIF14	CPSF3	CPSF3	CPSF3
	PBK	KIF20B	SNRPG	NCBP1	MSTO1	SF3B6	FANCM	STRAP	STRAP	STRAP
	SGTB	SRP54	SNRPD1	GEMIN6	DHODH	GCFC2	KNSTRN	PPIL3	PPIL3	PPIL3
	BUB3	ABHD17B	C1QBP	METTL14	TRIP13	CPSF3	TOP2A	SNRPF	SNRPF	SNRPF
	XBP1	MTBP	PPIH	ZPR1	KIF14	STRAP	RAD51B	SRPK1	SRPK1	SRPK1
	MAPKAPK2	KPTN	MAGOHB	ALKBH5	FANCM	PPIL3	TDRKH	SNRPB	SNRPB	SNRPB
	ERLIN2	SPDL1	SNRPA	SF3B6	KNSTRN	SNRPF	CCNA2	POLR2K	POLR2K	POLR2K
	MLH1	CENPQ	EXOSC8	GCFC2	TOP2A	SRPK1	AURKA	MAGOH	MAGOH	MAGOH
	LONP1	BRCA2	PLRG1	CPSF3	RAD51B	SNRPB	CCNB2	PSIP1	PSIP1	PSIP1
	WFS1	TIMM21	AGO2	STRAP	TDRKH	POLR2K	ANLN	LSM5	LSM5	LSM5
	RPS2	RPS2	HSPA8	PPIL3	CCNA2	MAGOH	RAD54B	WBP11	WBP11	WBP11
	PSMC3	TOMM5	PTCD2	SNRPF	AURKA	PSIP1	TTK	METTL16	METTL16	METTL16
	PSMB2	NDC80	TP53	LSM11	CCNB2	LSM5	BUB3	PRMT5	PRMT5	PRMT5
	CDK1	RAN	SNRPE	SRPK1	ANLN	WBP11	KIF20B	CSTF2	CSTF2	CSTF2
	CCNB1	CDK1	NCBP1	SNRPB	RAD54B	RBM28	MTBP	KDM1A	KDM1A	KDM1A
	RPSA	RPSA	GEMIN6	POLR2K	TTK	METTL16	SPDL1	LSM6	LSM6	LSM6
	HMGB1	TXN	METTL14	MAGOH	BUB3	PRMT5	NDC1	TRA2B	TRA2B	TRA2B
	LSM4	PDIA2	ZPR1	PSIP1	KIF20B	CSTF2	BRCA2	ALYREF	ALYREF	ALYREF
	HNRNPC	SPCS2	ALKBH5	LSM5	MTBP	KDM1A	MLH1	LSM3	LSM3	LSM3
	CDK2	SEC61B	SF3B6	WBP11	MTFP1	LSM6	RACGAP1	KHDRBS1	KHDRBS1	KHDRBS1
	EDEM2	MCM8	GCFC2	RBM28	SPDL1	TRA2B	FIGNL1	HNRNPH3	HNRNPH3	HNRNPH3
	PSMD14	SEC61A2	CPSF3	RNGTT	NDC1	ALYREF	NEK2	POLR2D	POLR2D	POLR2D
	SEC61B	NUP107	STRAP	METTL16	BRCA2	LSM3	KIF2C	SNRPD3	SNRPD3	SNRPD3
	PSMB6	SREBF2	PPIL3	BARD1	MLH1	THOC5	SMC2	ZCRB1	ZCRB1	ZCRB1
	SMAD7	ROMO1	SNRPF	PRMT5	RACGAP1	KHDRBS1	NEK6	GEMIN5	GEMIN5	GEMIN5
	HMGB2	CCT4	LSM11	CSTF2	FIGNL1	HNRNPH3	FANCD2	BUD13	BUD13	BUD13
	POLR2G	ECT2	SRPK1	KDM1A	NEK2	POLR2D	NDC80	SF3B3	SF3B3	SF3B3
	PSMD12	KPNA2	PATL1	SARNP	KIF2C	SNRPD3	RAN	POLR2J	POLR2J	POLR2J
	HBS1L	CCT5	AGO3	LSM6	SMC2	ZBTB8OS	CCNB1	HNRNPH2	HNRNPH2	HNRNPH2
	HECW2	HSPA5	RPL8	TRA2B	NEK6	ZCRB1	RMI1	HNRNPA0	HNRNPA0	HNRNPA0
	AMN1	PLRG1	SNRPB	ALYREF	FANCD2	GEMIN5	NUSAP1	HNRNPU	HNRNPU	HNRNPU
	DNASE1L1	HSPA8	PUS1	LSM3	NDC80	BUD13	TGFA	SYNCRIP	SYNCRIP	SYNCRIP
	CLPP	RAD21	POLR2K	THOC5	RAN	LSM10	TPX2	CWC27	CWC27	CWC27
	UCHL5	TP53	RPL41	KHDRBS1	CCNB1	SF3B3	ZWINT	SF3A3	SF3A3	SF3A3
	PELO	STIL	RPS16	HNRNPH3	RMI1	RBM38	BLM	ELAVL1	ELAVL1	ELAVL1
	EXOSC9	NXT1	MAGOH	POLR2D	NUSAP1	POLR2J	MZT1	HNRNPR	HNRNPR	HNRNPR
	ERCC8	MSH2	PSIP1	SNRPD3	TGFA	HNRNPH2	RAD51C	SRSF7	SRSF7	SRSF7
	PPP2R2A	TIMM10	LSM5	ZCRB1	TPX2	HNRNPA0	HECW2	RBM8A	RBM8A	RBM8A
	PSMB5	IMMP1L	WBP11	GEMIN5	ZWINT	HNRNPU	TUBG1	RSRC1	RSRC1	RSRC1
	MAGOHB	NOLC1	RPL12	BUD13	BLM	SYNCRIP	PKMYT1	RNPS1	RNPS1	RNPS1
	CHEK2	RUVBL2	RBM28	LSM10	MZT1	CWC27	SEH1L	PUF60	PUF60	PUF60
	HSPA5	EHHADH	RNGTT	SF3B3	RAD51C	SF3A3	CHEK2	GTF2F2	GTF2F2	GTF2F2
	PSMD10	ZPR1	METTL16	RBM38	HECW2	TTF2	CCND1	SNRNP40	SNRNP40	SNRNP40
	EXOSC8	CSE1L	BARD1	POLR2J	TUBG1	ELAVL1	BRIP1	BUD31	BUD31	BUD31
	AGO2	TIMM8B	EXOSC2	HNRNPH2	PKMYT1	HNRNPR	RAD21	FUS	FUS	FUS
	LGMN	RDX	TRMT6	HNRNPA0	SEH1L	SRSF7	FBXO5	DHX40	DHX40	DHX40
	HSPA8	IPO5	PRMT5	HNRNPU	CHEK2	RBM8A	KIF11	CLNS1A	CLNS1A	CLNS1A
	DFFA	PPP3CA	CSTF2	SYNCRIP	CCND1	RSRC1	MASTL	PHF5A	PHF5A	PHF5A
	ATP13A2	PEX3	KDM1A	CWC27	BRIP1	RNPS1	CCNE2	DNAJC8	DNAJC8	DNAJC8
	PPP2R5C	BBIP1	SARNP	SF3A3	RAD21	PUF60	MYBL2	MBNL1	MBNL1	MBNL1
	NCBP1	DHRS4	LSM6	TTF2	FBXO5	GTF2F2	ANAPC11	POLR2C	POLR2C	POLR2C
	FBXO5	NUP155	CNOT7	ELAVL1	KIF11	PTBP3	SMC4	PRDX6	PRDX6	PRDX6
	UBQLN4	SORL1	EXOSC7	HNRNPR	MASTL	SNRNP40	CCNB1IP1	CPSF2	CPSF2	CPSF2
	METTL14	CCT8	ANP32A	SRSF7	CCNE2	BUD31	BORA	HNRNPK	HNRNPK	HNRNPK
	VPS37A	RPL8	TRA2B	RBM8A	MTFR1	FUS	RPA2	USP39	USP39	USP39
	ZPR1	CEP57	ALYREF	RSRC1	MYBL2	DDX47	NCAPD2	FAM172A	FAM172A	FAM172A
	ALKBH5	ECI2	LSM3	RNPS1	ANAPC11	DHX40	MLH3	POLR2B	POLR2B	POLR2B
	PSMA4	SPCS3	THOC5	PUF60	SMC4	CLNS1A	CKS2	WTAP	WTAP	WTAP
	PSMB3	RPL41	KHDRBS1	GTF2F2	CCNB1IP1	PHF5A	NUP62	CSTF1	CSTF1	CSTF1
	UQCC2	RPS16	HNRNPH3	PTBP3	BORA	DNAJC8	ACTR3	POLR2F	POLR2F	POLR2F
	ANAPC11	POT1	POLR2D	SNRNP40	RPA2	MBNL1	PLCB1	TGS1	TGS1	TGS1
	RDX	RPA2	RPL35	BUD31	NCAPD2	POLR2C	CALR	AQR	AQR	AQR
	PATL1	PARK7	TRMT10C	FUS	MLH3	PRDX6	BUB1B	PCBP1	PCBP1	PCBP1
	AGO3	IDH1	MRTO4	CDC73	CKS2	CPSF2	KIF18B	SNRNP200	SNRNP200	SNRNP200
	RNF11	XRCC5	RPS3	CCNH	NUP62	HNRNPK	PRMT5	SART3	SART3	SART3
	RPL8	SNF8	SNRPD3	RBM27	ACTR3	USP39	XRCC3	HNRNPUL1	HNRNPUL1	HNRNPUL1
	UCHL3	PEX7	HIF1A	ZFP36L1	PLCB1	FAM172A	ANAPC15	KHSRP	DDX41	DDX41
	ERLIN1	CEP250	ZCRB1	DDX47	CALR	POLR2B	NAA50	DDX41	SRSF8	SRSF8
	RPL41	NUP62	TNPO1	DHX40	BUB1B	WTAP	KIF22	SRSF8	DDX23	DDX23
	PCYOX1L	RPL12	DKC1	CLNS1A	KIF18B	CSTF1	ANAPC1	DDX23	HTATSF1	HTATSF1
	RPS16	NCKIPSD	GEMIN5	PHF5A	PRMT5	POLR2F	SMC3	HTATSF1	SMU1	SMU1
	MAGOH	NUP35	BUD13	DNAJC8	XRCC3	TGS1	PRC1	SMU1	HNRNPF	HNRNPF
	PARK7	BARD1	LSM10	MBNL1	ANAPC15	RTCB	ARHGEF10	HNRNPF
	SNF8	TIMM17A	RPL4	POLR2C	NAA50	AQR	KPNB1
	UBE2N	CALR	SF3B3	ZNF473	KIF22	PCBP1	HNRNPU
	LSM5	BUB1B	RBM38	PRDX6	ANAPC1	SNRNP200	BCCIP
	RPL12	TOMM40	POLR2J	CPSF2	SMC3	PPP1R8	CEP85
	TAF9	RTN4	HNRNPH2	HNRNPK	PRC1	PPP2CA	KIF2A
	UBE2V2	NUTF2	RPS14	USP39	ARHGEF10	SART3	PINX1
	METTL16	SRP9	HNRNPA0	FAM172A	KPNB1	HNRNPUL1	ZW10
	PSMA3	TFDP1	HNRNPU	POLR2B	HNRNPU	TMBIM6	SPAST
	EXOSC2	TP53BP2	SYNCRIP	WTAP	BCCIP	KHSRP	PIM2
	BUB1B	IPO9	CWC27	CSTF1	CEP85	DDX41	CDC23
	RNASEH1	RANBP6	SF3A3	POLR2F	KIF2A	SRSF8	RAD1
	HSPBP1	HSPA4	TTF2	TGS1	PINX1	DDX23	PHB2
	COPS3	LAMP2	ELAVL1	AQR	MFF	HTATSF1	PSMD13
	YME1L1	NUP188	HNRNPR	PCBP1	ZW10	THOC7	PCID2
	PSMA2	HAX1	SRSF7	SNRNP200	SPAST	TARDBP	RHOA
	LSM6	RPL35	RBM8A	PPP1R8	PIM2	SMU1	CHMP4A
	DNASE2	RPS3	RSRC1	SART3	CDC23	NONO	ACTR2
	CNOT7	CEP72	RPL6	CNOT6L	RAD1	CCAR2	H2AFY
	UBA6	MTCH2	RNPS1	CHTOP	PHB2	HNRNPF	CLASP1
	PSMD1	KDELR3	SSB	HNRNPUL1	PSMD13	ECD	ZNF207
	EXOSC7	TRAM1	PUF60	KHSRP	VPS35
	ANP32A	TNPO1	RPLP0	DDX41	MYO19
	PSMC2	DKC1	GTF2F2	SRSF8	PCID2
	RHBDD1	RPF2	RPL15	ERCC2	RHOA
	LSM3	GNPAT	PTBP3	DDX23	CHMP4A
	ANAPC15	IPO11	CARHSP1	HTATSF1	ACTR2
	LAMP2	RPL4	UBA52	THOC7	H2AFY
	CSNK2A1	NXT2	SNRNP40	RNF20	CLASP1
	MVB12A	YWHAQ	BUD31	TARDBP	ZNF207
	POLR2D	KPNB1	FUS	SMU1
	RPL35	TIMM23	RPS24	NONO
	MRTO4	TOR1AIP1	CDC73	CCAR2
	RPS3	RPS14	TRUB1	HNRNPF
	PSMD2	HNRNPU	CCNH	ECD
	UBE2E1	PEX12	RBM27
	USP5	GRPEL1	ZFP36L1
	TNPO1	CCT2	RPL37A
	DKC1	ARF4	DDX47
	PSMC4	SUMO1	DHX40
	ANAPC10	RPL6	CLNS1A
	HDAC6	HSP90AB1	PHF5A
	ANAPC1	NUP54	DNAJC8
	RPL4	MAPRE1	MBNL1
	RGP1	SSB	POLR2C
	RBM38	DNAJC19	RPS4X
	KPNB1	PINX1	ZNF473
	RBX1	RPLP0	PRDX6
	CBL	RPL15	CPSF2
	PSMD11	PES1	HNRNPK
	DERL1	DIAPH1	USP39
	RPS14	UBA52	PUS7
	HNRNPA0	SPCS1	ZFP36
	USP37	MFF	CNOT8
	TCIRG1	HSPD1	FAM172A
	DNAJC3	ZW10	POLR2B
	SEC13	LZTFL1	WTAP
	ANAPC7	RPS24	CSTF1
	HNRNPU	LMNA	POLR2F
	SYNCRIP	LAMTOR5	RPL26
	ELAVL1	SGTA	TGS1
	HNRNPR	RPL37A	AQR
	NEDD8	PARL	PCBP1
	RBM8A	RCC2	WDR61
	FAF2	CTDNEP1	SNRNP200
	SUMO1	PDCD5	SERBP1
	RPL6	AP3B1	CNOT10
	UBE2A	LARS	RPL7A
	RNPS1	NUP93	PPP1R8
	NGLY1	HYAL2	SRF
	HSP90AB1	SEC63	PPP2CA
	LAPTM4B	H2AFY2	SART3
	SSB	PMM2	CNOT6L
	RPLP0	IDE	AGO1
	RPL15	RPS4X	SMG7
	AP2B1	CD81	CHTOP
	PSMB7	SAE1	HNRNPUL1
	RNF187	SRP14	KHSRP
	CARHSP1	CHCHD4	DDX41
	USP1	ARL5A	PUM2
	UBA52	SRP72	SRSF8
	MAGEF1	UBL4A	ERCC2
	RPS24	CCT6A	DDX23
	UFL1	HDAC3	HTATSF1
	UBQLN1	COX18	PCID2
	ZFP36L1	IPO7	RPL19
	PSMD8	RPL26	THOC7
	PSMB1	NUP85	RPL11
	SGTA	BBS2	RNF20
	RPL37A	UBE2D2	TARDBP
	PSMC6	TIMM50	SMU1
	SENP1	EZH2	YWHAB
	PLAA	RPL7A	NONO
	PSMD4	PHB2	CCAR2
	STT3B	TOR1A	HNRNPF
	PSMC1	VPS35	ECD
	IDE	BAX
	RFFL	MFN2
	RAD23B	CCT7
	RPS4X	CEP68
	UGGT1	SRP68
	CD81	BBS4
	PSMA6	RPL19
	AP2S1	CHMP4A
	AXIN1	RPL11
	ZFP36	CARM1
	CNOT8	FBXO7
	PDCL3	H2AFY
	UBE2I	ARL1
	PSMD7	TARDBP
	SNX5	CCT3
	CDC23	DLG1
	PSMB4	YWHAB
	RPL26	RAB7A
	FBXO22	MAPK1
	UBE2D2
	WDR61
	SERBP1
	CNOT10
	RPL7A
	DDB1
	PPP1R8
	KCTD10
	PCNP
	PSMD13
	AREL1
	TOR1A
	PPP2CA
	VPS35
	JKAMP
	CUL1
	CNOT6L
	AGO1
	RNF121
	PSMA1
	BAX
	SMG7
	KHSRP
	PCYOX1
	HACE1
	PUM2
	SND1
	PCID2
	RPL19
	RPL11
	PSMA5
	FBXO7
	RNF20
	PSMA7
	TARDBP
	KCTD2
	PSMF1
	YWHAB
	CCAR2
	RAB7A
	FAF1
	MAPK9
																																			LRRC37A2	291
																																			PCDHA8	292
																																			MSH5-SAPCD1	293
																																			JMJD7	294
																																			SENP3	295
																																			HIST1H3D	296
																																			FAM156B	297
																																			LOC101929829	298
																																			PPAN-P2RY11	299
																																			PHOSPHO2-KLHL23	300

## Sheet: S4 Table B
S4 Table. Functional analysis of ERGs. (B) Down-regulated genes in GO analysis.
Description	negative regulation of gene expression	negative regulation of biosynthetic process	negative regulation of cellular biosynthetic process	negative regulation of macromolecule biosynthetic process	neurogenesis	negative regulation of cellular macromolecule biosynthetic process	cell projection organization	negative regulation of nucleobase-containing compound metabolic process	plasma membrane bounded cell projection organization	negative regulation of RNA metabolic process
No. of genes	290	283	281	276	267	265	264	263	256	251
pValue	1.69512e-09	7.88258e-15	3.10862e-15	3.33067e-16	4.93603e-10	2.22045e-16	2.87546e-10	1.8141e-13	1.26791e-09	3.9968e-15
FDR	7.70515e-07	8.95757e-12	4.71008e-12	6.05582e-13	2.99157e-07	5.04652e-13	2.01083e-07	1.6492e-10	6.40366e-07	5.19071e-12
300 ERGs	12	8	8	8	21	8	16	9	16	9
30 ERGs	0	0	0	0	3	0	3	0	0	0
Gene symbol	ZHX3	ZHX3	ZHX3	ZHX3	SMARCE1	ZHX3	ATMIN	ZHX3	ATMIN	ZHX3
	CTCF	CTCF	CTCF	CTCF	PAK2	CTCF	PAK2	CTCF	PAK2	CTCF
	TSG101	TSG101	TSG101	TSG101	TOP2B	TSG101	CEP63	TSG101	CEP63	TSG101
	SMARCE1	SMARCE1	SMARCE1	SMARCE1	REST	SMARCE1	TOP2B	SMARCE1	TOP2B	SMARCE1
	DMAP1	DMAP1	DMAP1	DMAP1	PDLIM5	DMAP1	TCHP	DMAP1	TCHP	DMAP1
	ATXN1L	ATXN1L	ATXN1L	ATXN1L	RELA	ATXN1L	PDLIM5	ATXN1L	PDLIM5	ATXN1L
	PER3	PER3	PER3	PER3	NAPA	PER3	MTSS1L	PER3	MTSS1L	PER3
	OTUD7B	OTUD7B	OTUD7B	OTUD7B	NR2F6	OTUD7B	FGD4	OTUD7B	FGD4	OTUD7B
	ZBTB1	ZBTB1	ZBTB1	ZBTB1	SPG11	ZBTB1	SPG11	ZBTB1	SPG11	ZBTB1
	ZNF131	ZNF131	ZNF131	ZNF131	XRN2	ZNF131	ATP7A	ZNF131	ATP7A	ZNF131
	KDM5A	KDM5A	KDM5A	KDM5A	ATP7A	KDM5A	MOB2	KDM5A	MOB2	KDM5A
	UBA3	UBA3	UBA3	UBA3	MOB2	UBA3	CIB1	UBA3	CIB1	UBA3
	REST	REST	REST	REST	DAPK3	REST	DVL3	REST	DVL3	REST
	WDTC1	WDTC1	WDTC1	WDTC1	CIB1	WDTC1	PLXND1	WDTC1	PLXND1	WDTC1
	ZNF776	ZNF776	ZNF776	ZNF776	DVL3	ZNF776	TBC1D22A	ZNF776	TBC1D22A	ZNF776
	ZC3H4	ITM2B	ITM2B	ITM2B	PBX1	ITM2B	IST1	ZC3H4	IST1	ZC3H4
	RELA	ZC3H4	ZC3H4	ZC3H4	PLXND1	ZC3H4	VAV2	RELA	VAV2	RELA
	NR2F6	RELA	RELA	RELA	IST1	RELA	VASP	NR2F6	VASP	NR2F6
	PHF8	NR2F6	NR2F6	NR2F6	VASP	NR2F6	GOLPH3	PHF8	GOLPH3	PHF8
	PHF12	PHF8	PHF8	PHF8	WASL	PHF8	WASL	PHF12	WASL	PHF12
	CTBP1	PHF12	PHF12	PHF12	BECN1	PHF12	TRIOBP	CTBP1	TRIOBP	CTBP1
	DAPK3	CTBP1	CTBP1	CTBP1	TRIOBP	CTBP1	PTPRG	CNOT2	PTPRG	CNOT2
	CNOT2	DAPK3	DAPK3	DAPK3	PTPRG	DAPK3	STRADB	DUSP22	STRADB	DUSP22
	ZC3HAV1	CNOT2	CNOT2	CNOT2	STRADB	CNOT2	IFT20	URI1	IFT20	URI1
	DUSP22	DUSP22	DUSP22	DUSP22	IFT20	DUSP22	TBC1D15	WWP2	TBC1D15	WWP2
	URI1	URI1	URI1	URI1	CDH1	URI1	CDH1	PAWR	CDH1	PAWR
	WWP2	WWP2	WWP2	WWP2	ALKBH1	WWP2	ALKBH1	PHF2	ALKBH1	PHF2
	PAWR	PAWR	PAWR	PAWR	CUL7	PAWR	CUL7	CC2D1A	CUL7	CC2D1A
	PHF2	PHF2	PHF2	PHF2	HMG20B	PHF2	ARAP1	TRIM28	ARAP1	TRIM28
	CC2D1A	CC2D1A	CC2D1A	CC2D1A	TAOK2	CC2D1A	TAOK2	TRIM33	TAOK2	TRIM33
	PCBP4	TRIM28	TRIM28	TRIM28	HS6ST1	TRIM28	SPRY2	DNAJB6	GAK	DNAJB6
	TRIM28	TRIM33	TRIM33	TRIM33	GAK	TRIM33	GAK	GON4L	GAS8	GON4L
	TRIM33	DNAJB6	DNAJB6	DNAJB6	PLXNA3	DNAJB6	GAS8	RECQL5	PLXNA3	RECQL5
	DIS3L2	GON4L	GON4L	GON4L	MYEF2	GON4L	PLXNA3	BAHD1	FBXO38	BAHD1
	DNAJB6	RECQL5	RECQL5	RECQL5	NAGLU	RECQL5	FBXO38	ZMYND11	BAIAP2	ZMYND11
	GON4L	PRKAA1	PRKAA1	BAHD1	FBXO38	BAHD1	BAIAP2	MAF1	DEF8	MAF1
	RECQL5	BAHD1	BAHD1	ZMYND11	BAIAP2	MAF1	DEF8	AES	PTK7	AES
	PRKAA1	ZMYND11	ZMYND11	MAF1	PTK7	AES	PTK7	MYEF2	TMEM30A	MYEF2
	BAHD1	MAF1	MAF1	AES	TMEM30A	MYEF2	TMEM30A	CREBBP	SPTAN1	CREBBP
	MAF1	AES	AES	MYEF2	EIF2B5	CREBBP	SPTAN1	UBR2	PSEN1	UBR2
	AES	MYEF2	MYEF2	CREBBP	SPTAN1	UBR2	PSEN1	GATAD2B	PTPRF	GATAD2B
	MYEF2	CREBBP	CREBBP	UBR2	PSEN1	RC3H1	PTPRF	CDKN1B	ZSWIM4	CDKN1B
	CREBBP	UBR2	UBR2	RC3H1	PTPRF	GATAD2B	ZSWIM4	HSF1	ASAP1	HSF1
	UBR2	RC3H1	RC3H1	GATAD2B	LEMD2	CDKN1B	ASAP1	PEX2	CYLD	PEX2
	RC3H1	GATAD2B	GATAD2B	CDKN1B	ZSWIM4	HSF1	CYLD	ZC3H10	DAB2IP	ZC3H10
	GATAD2B	CDKN1B	CDKN1B	HSF1	ASAP1	PEX2	DAB2IP	PCGF2	CBFA2T2	PCGF2
	CDKN1B	HSF1	HSF1	PEX2	DAB2IP	PCGF2	CBFA2T2	HIVEP1	WDR60	HIVEP1
	HSF1	PEX2	PEX2	PCGF2	CBFA2T2	HIVEP1	WDR60	ZNF174	MAP1S	ZNF174
	PEX2	PCGF2	PCGF2	HIVEP1	TRAPPC9	ZNF174	MAP1S	PSEN1	MOV10	PSEN1
	DIP2A	HIVEP1	HIVEP1	ZNF174	MAP1S	PSEN1	MOV10	PIAS1	KIF27	PIAS1
	ZC3H10	ZNF174	ZNF174	PSEN1	MOV10	PIAS1	KIF27	ATRX	ARFGEF1	ATRX
	PCGF2	PSEN1	PSEN1	PIAS1	ARFGEF1	ATRX	ARFGEF1	KAT6B	MICALL1	KAT6B
	HIVEP1	PIAS1	PIAS1	ATRX	MICALL1	KAT6B	MICALL1	PPARA	EPS8L2	PPARA
	EDC4	ATRX	ATRX	KAT6B	FOXA1	PPARA	EPS8L2	AKIRIN2	CROCC	AKIRIN2
	ZNF174	KAT6B	KAT6B	PPARA	RAB29	AKIRIN2	CROCC	DAB2IP	OFD1	DAB2IP
	PSEN1	PPARA	PPARA	AKIRIN2	ANAPC2	ENPP1	OFD1	RTEL1	RAB29	CBFA2T2
	PIAS1	AKIRIN2	AKIRIN2	ENPP1	PLXNA1	DAB2IP	RAB29	CBFA2T2	ANAPC2	MAP3K10
	ATRX	ENPP1	ENPP1	DAB2IP	TRIP11	CBFA2T2	ANAPC2	MAP3K10	PCNT	SCAI
	KAT6B	DAB2IP	DAB2IP	CBFA2T2	EFHD1	MAP3K10	PCNT	SCAI	PLXNA1	ZNF91
	PPARA	CBFA2T2	CBFA2T2	MAP3K10	ZHX2	ZNF91	PLXNA1	ZNF91	TRIP11	EHMT1
	AKIRIN2	MAP3K10	MAP3K10	SCAI	TEAD3	EHMT1	TRIP11	EHMT1	EFHD1	ATN1
	ZC3H7B	SCAI	SCAI	ZNF91	SIRT2	ATN1	EFHD1	ATN1	MINK1	CIC
	DAB2IP	ZNF91	ZNF91	EHMT1	MINK1	FTO	MINK1	CIC	EPHB3	ZNF350
	CBFA2T2	EHMT1	EHMT1	ATN1	EPHB3	CIC	EPHB3	ZNF350	MARK2	PCBP3
	MAP3K10	ORMDL3	ORMDL3	FTO	MARK2	MOV10	MARK2	PCBP3	SZT2	FOXP1
	ZNF91	ATN1	ATN1	CIC	SZT2	CPEB2	SZT2	FOXP1	IFT43	NR1H2
	EHMT1	FTO	FTO	MOV10	DBN1	ZNF350	IFT43	NR1H2	DBN1	DEDD2
	ATN1	CIC	CIC	CPEB2	RDH13	PCBP3	DBN1	DEDD2	2022-09-10	SORBS3
	FTO	MOV10	MOV10	ZNF350	METTL3	UPF1	2022-09-10	SORBS3	EMB	FOXA1
	CIC	SLC27A1	SLC27A1	PCBP3	EMB	FOXP1	EMB	FOXA1	WHAMM	NCOR2
	MOV10	CPEB2	CPEB2	UPF1	DNMT3A	NR1H2	WHAMM	NCOR2	RTN4RL1	PKIG
	CPEB2	ZNF350	ZNF350	FOXP1	RTN4RL1	DEDD2	RTN4RL1	PKIG	ARHGAP35	ZHX2
	ZNF350	PCBP3	PCBP3	NR1H2	ARHGAP35	SORBS3	ARHGAP35	TEN1	CSNK1D	WWOX
	PCBP3	UPF1	UPF1	DEDD2	CSNK1D	FOXA1	CSNK1D	ZHX2	DICER1	E4F1
	UPF1	FOXP1	FOXP1	SORBS3	DICER1	NCOR2	DICER1	WWOX	PTPRS	SIRT2
	FOXP1	NR1H2	NR1H2	FOXA1	PTPRS	PKIG	PTPRS	E4F1	DOK4	ZBTB7B
	NR1H2	DEDD2	DEDD2	NCOR2	DOK4	TEN1	DOK4	SIRT2	CDK5	CC2D1B
	DEDD2	SORBS3	SORBS3	PKIG	CDK5	ZHX2	CDK5	ZBTB7B	DNM2	KLF3
	SORBS3	FOXA1	FOXA1	TEN1	DNM2	WWOX	DNM2	CC2D1B	NCK2	CBX8
	FOXA1	NCOR2	NCOR2	ZHX2	NCK2	E4F1	NCK2	KLF3	EVI5	CBX7
	NCOR2	PKIG	PKIG	WWOX	BCL6	SIRT2	EVI5	CBX8	TPRN	DEAF1
	PKIG	TEN1	TEN1	E4F1	LDB1	ZBTB7B	TPRN	CBX7	TBC1D24	DNMT3A
	ZHX2	ZHX2	ZHX2	SIRT2	TPRN	CC2D1B	TBC1D24	DEAF1	KIAA1107	ARHGAP35
	WWOX	WWOX	WWOX	ZBTB7B	TBC1D24	KLF3	KIAA1107	DNMT3A	RAPGEF2	WWC2
	KMT2B	E4F1	E4F1	CC2D1B	KDM4A	CBX8	RAPGEF2	ARHGAP35	PARVA	CDYL2
	CNOT4	SIRT2	SIRT2	KLF3	KIAA1107	CBX7	PARVA	WWC2	IFT122	DICER1
	E4F1	ZBTB7B	ZBTB7B	CBX8	RAPGEF2	METTL3	IFT122	CDYL2	CDC42EP4	CDK5
	SIRT2	CC2D1B	CC2D1B	CBX7	TRIM11	DEAF1	CDC42EP4	DICER1	TBC1D1	LCOR
	ZBTB7B	KLF3	KLF3	METTL3	GBA2	DNMT3A	TBC1D1	CDK5	ADGRB1	MDM4
	CC2D1B	CBX8	CBX8	DEAF1	SKI	ARHGAP35	ADGRB1	LCOR	ESPN	NCK2
	FASTKD1	CBX7	CBX7	DNMT3A	ADGRB1	WWC2	ESPN	MDM4	BLOC1S3	ZNF587
	KLF3	METTL3	METTL3	ARHGAP35	BLOC1S3	DICER1	BLOC1S3	NCK2	TBC1D8	HINFP
	CBX8	DEAF1	DEAF1	WWC2	SIX1	CDK5	TBC1D8	ZNF587	ITGA3	BCL6
	PAN3	DNMT3A	DNMT3A	CDYL2	EIF2B4	LCOR	ITGA3	HINFP	TMEM80	ZNF692
	CBX7	ARHGAP35	ARHGAP35	DICER1	ITGA3	MDM4	TMEM80	BCL6	SFI1	LDB1
	METTL3	WWC2	WWC2	CDK5	APP	NCK2	SFI1	ZNF692	APP	TFDP2
	DEAF1	CDYL2	CDYL2	LCOR	WNT7B	ZNF587	APP	LDB1	WNT7B	ZNF282
	DNMT3A	DICER1	DICER1	MDM4	FGFR1	HINFP	WNT7B	TFDP2	FGFR1	GLIS2
	ARHGAP35	CDK5	CDK5	NCK2	NCDN	BCL6	FGFR1	ZNF282	INPPL1	ZNF653
	WWC2	LCOR	LCOR	ZNF587	SHANK3	ZNF692	INPPL1	GLIS2	LAMA5	ARID4A
	DICER1	MDM4	MDM4	HINFP	KANK1	LDB1	LAMA5	ZNF653	WDR90	KDM4A
	CDK5	NCK2	NCK2	BCL6	BRAF	TFDP2	WDR90	ARID4A	NCDN	NR6A1
	LCOR	ZNF587	ZNF587	ZNF692	RPS6KA5	ZNF282	NCDN	KDM4A	SHANK3	ETV3
	MDM4	HINFP	HINFP	LDB1	ABL2	GLIS2	SHANK3	NR6A1	KANK1	TRIM11
	NCK2	BCL6	BCL6	TFDP2	PRKCH	ARID4A	KANK1	ETV3	BRAF	SKI
	ZNF587	ZNF692	ZNF692	ZNF282	ZSWIM8	KDM4A	BRAF	TRIM11	RPS6KA5	THRA
	HINFP	LDB1	LDB1	GLIS2	CEP290	NR6A1	RPS6KA5	TERF2IP	BBS1	PITX1
	BCL6	TFDP2	TFDP2	ZNF653	ITSN2	ETV3	BBS1	SKI	ABL2	SIX1
	ZNF692	ZNF282	ZNF282	ARID4A	NCAM2	TRIM11	ABL2	THRA	ARMC9	ESRRA
	LDB1	GLIS2	GLIS2	KDM4A	RAPGEF1	SKI	RHOU	PITX1	ZSWIM8	FOXN3
	TFDP2	ZNF653	ZNF653	NR6A1	CDK5RAP3	THRA	ARMC9	XRN1	CDK10	UIMC1
	ZNF282	ARID4A	ARID4A	ETV3	RERE	PITX1	ZSWIM8	SIX1	SGSM3	MBD2
	GLIS2	KDM4A	KDM4A	TRIM11	ANK3	XRN1	CDK10	ESRRA	CEP290	FGFR1
	ARID4A	NR6A1	NR6A1	SKI	MFSD8	SIX1	SGSM3	FOXN3	ITSN2	NR1D2
	KDM4A	RAPGEF2	RAPGEF2	THRA	PARP6	ESRRA	CEP290	UIMC1	NCAM2	TLE3
	NR6A1	ETV3	ETV3	PITX1	TSC1	FOXN3	ITSN2	MBD2	RAPGEF1	VDR
	ETV3	TRIM11	TRIM11	XRN1	PPP1R9B	SAMD4A	NCAM2	FGFR1	EPS8	TBX2
	TRIM11	SKI	SKI	SIX1	FAM129B	UIMC1	RAPGEF1	NR1D2	RERE	SOX13
	SKI	THRA	THRA	ESRRA	IRS2	MBD2	EPS8	TLE3	ANK3	ZSCAN26
	THRA	PITX1	PITX1	FOXN3	MAN2A1	FGFR1	RERE	VDR	AIF1L	TCF25
	PITX1	XRN1	XRN1	SAMD4A	BHLHE40	NR1D2	ANK3	TBX2	TBC1D17	RPS6KA5
	XRN1	SIX1	SIX1	UIMC1	MYLIP	VDR	AIF1L	SOX13	PARP6	NR2C1
	SIX1	ESRRA	ESRRA	MBD2	SIX4	TMEM59	TBC1D17	ZSCAN26	TSC1	MZF1
	ESRRA	FOXN3	FOXN3	FGFR1	JAG2	TBX2	PARP6	TCF25	PPP1R9B	SQSTM1
	FOXN3	SAMD4A	SAMD4A	NR1D2	PLXNB1	SOX13	TSC1	RPS6KA5	FAM129B	ERF
	SAMD4A	UIMC1	UIMC1	TLE3	AMIGO1	ZSCAN26	PPP1R9B	NUDT16L1	IRS2	BCL7A
	UIMC1	MBD2	MBD2	VDR	IFT140	ACER2	FAM129B	NR2C1	MYLIP	IRF2
	MBD2	FGFR1	FGFR1	TMEM59	SYT17	TCF25	IRS2	MZF1	SH2B1	ZNF552
	APP	NR1D2	NR1D2	TBX2	GORASP1	RPS6KA5	MYLIP	SQSTM1	PLXNB1	WWC3
	FGFR1	TLE3	TLE3	SOX13	NPTXR	NR2C1	SH2B1	ERF	AMIGO1	NCOA2
	INPPL1	VDR	VDR	ZSCAN26	GATA3	MZF1	PLXNB1	BCL7A	IFT140	RERE
	NR1D2	TMEM59	TMEM59	ACER2	EVL	SQSTM1	AMIGO1	IRF2	SYT17	ING4
	NOL3	TBX2	TBX2	TCF25	SDC4	ERF	IFT140	ZNF552	TACSTD2	KDM5B
	VDR	SOX13	SOX13	RPS6KA5	PRKCZ	BCL7A	SYT17	WWC3	TBC1D2B	ZC3H6
	TMEM59	ZSCAN26	ZSCAN26	NR2C1	NR4A2	IRF2	TACSTD2	NCOA2	GORASP1	FLCN
	TBX2	ACER2	ACER2	MZF1	COBL	ZNF552	TBC1D2B	RERE	NPTXR	ZNF239
	SOX13	TCF25	TCF25	SQSTM1	ID1	WWC3	GORASP1	ING4	GATA3	MOSPD1
	ZSCAN26	RPS6KA5	RPS6KA5	ERF	PARD3	NCOA2	NPTXR	KDM5B	INPP5K	TRAF6
	TCF25	NR2C1	NR2C1	BCL7A	EOMES	ING4	GATA3	ZC3H6	EVL	FAM129B
	RPS6KA5	MZF1	MZF1	IRF2	CNP	KDM5B	INPP5K	FLCN	SDC4	TSC22D4
	NR2C1	SQSTM1	SQSTM1	ZNF552	SLC11A2	ZC3H6	EVL	ZNF239	SPATA13	BHLHE40
	MZF1	ERF	ERF	WWC3	IRX5	FLCN	SDC4	MOSPD1	AKAP9	TFAP2A
	SQSTM1	BCL7A	BCL7A	NCOA2	SEMA6C	ZNF239	SPATA13	TRAF6	PRKCZ	ZNF224
	ERF	IRF2	IRF2	RERE	CRTC1	MOSPD1	AKAP9	FAM129B	NR4A2	SETDB2
	BCL7A	ZNF552	ZNF552	ING4	ID2	TRAF6	PRKCZ	TSC22D4	COBL	SIX4
	IRF2	WWC3	WWC3	KDM5B	LAMB2	TSC1	NR4A2	BHLHE40	B9D2	COMMD3-BMI1
	ZNF552	NCOA2	NCOA2	ZC3H6	BMPR1B	FAM129B	COBL	TFAP2A	ID1	LANCL2
	WWC3	RERE	RERE	FLCN	CPEB3	TSC22D4	B9D2	ZNF224	PARD3	PDGFB
	STC2	ING4	ING4	ZNF239	BRINP1	BHLHE40	ID1	SETDB2	CNP	ZNF423
	NCOA2	KDM5B	KDM5B	MOSPD1	ETV6	TFAP2A	PARD3	SIX4	SLC11A2	NACC2
	ING4	ZC3H6	ZC3H6	TRAF6	GPR157	ZNF224	CNP	COMMD3-BMI1	SEMA6C	GATA3
	KDM5B	FLCN	FLCN	TSC1	SRGAP2	SETDB2	SLC11A2	LANCL2	CRTC1	INPP5K
	ZC3H6	ZNF239	ZNF239	FAM129B	CYFIP2	SIX4	SEMA6C	PDGFB	LAMB2	IRF2BPL
	FLCN	MOSPD1	MOSPD1	TSC22D4	WNT9A	COMMD3-BMI1	CRTC1	ZNF423	BMPR1B	NR4A2
	ZNF239	TRAF6	TRAF6	BHLHE40	WNT3	LANCL2	LAMB2	NACC2	CPEB3	ID1
	MOSPD1	TSC1	TSC1	TFAP2A	PICK1	PDGFB	BMPR1B	GATA3	SRGAP2	SIRT7
	TRAF6	FAM129B	FAM129B	ZNF224	SERPINE2	ZNF423	FAM110C	INPP5K	CYFIP2	EOMES
	TSC1	GCHFR	TSC22D4	SETDB2	APBB2	NACC2	CPEB3	IRF2BPL	WNT3	ZNFX1
	FAM129B	TSC22D4	BHLHE40	SIX4	GATA2	GATA3	SRGAP2	NR4A2	PICK1	NR3C1
	TSC22D4	BHLHE40	TFAP2A	COMMD3-BMI1	SCN1B	INPP5K	CYFIP2	ID1	ABLIM3	NUDT16
	BHLHE40	TFAP2A	ZNF224	INHBB	SPINT1	IRF2BPL	WNT3	SIRT7	APBB2	ID2
	TFAP2A	ZNF224	SETDB2	LANCL2	JUN	NR4A2	PICK1	EOMES	SCN1B	ZNF24
	ZNF224	SETDB2	SIX4	PDGFB	SSH3	ID1	ABLIM3	ZNFX1	MYH9	CPEB3
	SETDB2	SIX4	COMMD3-BMI1	SIGIRR	DIXDC1	SIRT7	APBB2	NR3C1	JUN	ETV6
	SIX4	COMMD3-BMI1	INHBB	ZNF423	OBSL1	EOMES	SCN1B	NUDT16	SSH3	TLE1
	COMMD3-BMI1	INHBB	LANCL2	NACC2	FOXO3	ZNFX1	MYH9	ID2	DYNLRB2	ZGPAT
	LANCL2	LANCL2	PDGFB	GATA3	SEMA6D	NR3C1	JUN	ZNF24	OBSL1	GATA2
	PDGFB	PDGFB	SIGIRR	INPP5K	DLL1	ID2	SSH3	CPEB3	CORO1B	JUN
	ZNF423	SIGIRR	ZNF423	IRF2BPL	GRIP1	ZNF24	DYNLRB2	ETV6	SEMA6D	REL
	NACC2	ZNF423	NACC2	NR4A2	DCLK1	CPEB3	OBSL1	TLE1	GRIP1	ZNF296
	GATA3	NACC2	GATA3	ID1	NEK3	ETV6	CORO1B	ZGPAT	DCLK1	C11orf95
	INPP5K	GATA3	INPP5K	SIRT7	MCOLN3	TLE1	SEMA6D	GATA2	NEK3	EIF4A2
	IRF2BPL	INPP5K	IRF2BPL	EOMES	JAG1	ZGPAT	GRIP1	JUN	EPS8L1	COMMD7
	NR4A2	IRF2BPL	NR4A2	ZNFX1	SHANK2	GATA2	DCLK1	REL	SH3YL1	UBP1
	ID1	NR4A2	ID1	NR3C1	GRB7	JUN	NEK3	ZNF296	SHANK2	FOXO3
	SIRT7	ID1	SIRT7	ID2	ROBO1	REL	EPS8L1	C11orf95	GRB7	CRY2
	EOMES	SIRT7	EOMES	ZNF24	CXCR4	ZNF296	SH3YL1	EIF4A2	TTLL3	RXRA
	ZNFX1	EOMES	ZNFX1	CPEB3	SKIL	C11orf95	SHANK2	COMMD7	ROBO1	ZFPM1
	NR3C1	ZNFX1	NR3C1	ETV6	SEMA4C	COMMD7	GRB7	UBP1	CXCR4	PARP9
	NUDT16	NR3C1	ID2	TLE1	BMP4	UBP1	TTLL3	FOXO3	SKIL	SIM2
	ID2	ID2	ZNF24	ZGPAT	ERBB3	FOXO3	ROBO1	CRY2	SEMA4C	TRIM24
	ZNF24	ZNF24	CPEB3	GATA2	PACSIN1	CRY2	CXCR4	RXRA	ABCC4	HDAC7
	CPEB3	CPEB3	ETV6	JUN	PRDM16	RXRA	PROM2	ZFPM1	PRKCD	ZC3H12A
	ETV6	ETV6	TLE1	REL	BMPR2	ZFPM1	SKIL	PARP9	BCAS3	ZBTB42
	TLE1	TLE1	ZGPAT	ZNF296	TRAK1	PARP9	SEMA4C	SIM2	C15orf62	SKIL
	SERPINE2	ZGPAT	GATA2	C11orf95	TENM4	SIM2	ABCC4	TRIM24	PACSIN1	BMP4
	DDX17	GATA2	JUN	EIF4A2	IRX3	TRIM24	PRKCD	HDAC7	WAS	IRF1
	ZGPAT	JUN	REL	COMMD7	CSMD3	HDAC7	BCAS3	DCP2	EVI5L	DLX4
	GATA2	REL	ZNF296	UBP1	FZD8	DCP2	C15orf62	ZC3H12A	BMPR2	PBXIP1
	JUN	ZNF296	C11orf95	FOXO3	ADARB1	GRB7	PACSIN1	ZBTB42	TRAK1	PRDM16
	REL	C11orf95	EIF4A2	CRY2	ACAP3	ABCA7	WAS	SKIL	RILPL2	L3MBTL1
	ZNF296	EIF4A2	COMMD7	RXRA	HES4	ZC3H12A	EVI5L	BMP4	CSMD3	SATB1
	C11orf95	COMMD7	UBP1	ZFPM1	CAMK2B	ZBTB42	BMPR2	IRF1	ADARB1	TSHZ1
	COMMD7	UBP1	FOXO3	PARP9	ADCY6	SKIL	TRAK1	DLX4	ACAP3	WTIP
	UBP1	FOXO3	CRY2	SIM2	BTG2	BMP4	RILPL2	PBXIP1	CAMK2B	FZD8
	FOXO3	CRY2	RXRA	TRIM24	HES1	IRF1	WTIP	PRDM16	ADCY6	FOXO1
	CRY2	RXRA	ZFPM1	HDAC7	EPHA3	DLX4	CSMD3	L3MBTL1	BTG2	HES4
	RXRA	ZFPM1	PARP9	DCP2	GAB1	PBXIP1	TSGA10	BMPR2	HES1	SOX18
	ZFPM1	PARP9	SIM2	GRB7	CERS2	PRDM16	ADARB1	SATB1	RILP	JUNB
	PARP9	SIM2	TRIM24	ABCA7	NRBP2	L3MBTL1	ACAP3	TSHZ1	DMTN	BTG2
	SIM2	TRIM24	HDAC7	ZC3H12A	ARHGAP4	BMPR2	CAMK2B	WTIP	EPHA3	HES1
	TRIM24	HDAC7	DCP2	ZBTB42	ERBB2	PLEKHN1	RHOV	FZD8	GAB1	USP2
	HDAC7	DCP2	GRB7	SKIL	NRG3	SATB1	ADCY6	FOXO1	CERS2	SPDEF
	DCP2	GRB7	ABCA7	BMP4	HDAC10	TSHZ1	BTG2	HES4	DNAH1	ESR1
	GRB7	ABCA7	ZC3H12A	IRF1	ZFHX3	FZD8	HES1	SOX18	ARHGAP4	HSF4
	ZC3H12A	ZC3H12A	ZBTB42	DLX4	HDAC5	FOXO1	RILP	JUNB	ERBB2	RFX5
	ZBTB42	ZBTB42	SKIL	PBXIP1	ABCC8	HES4	DMTN	PFKFB1	LRP2	HDAC10
	ROBO1	SKIL	BMP4	PRDM16	LRP2	SOX18	EPHA3	BTG2	FGFR2	ZFHX3
	SKIL	BMP4	IRF1	L3MBTL1	FGFR2	JUNB	GAB1	HES1	SPON2	RBL2
	BMP4	IRF1	DLX4	BMPR2	MYCL	BTG2	CERS2	USP2	TTC21A	HDAC5
	IRF1	DLX4	PBXIP1	PLEKHN1	SPON2	HES1	DNAH1	SPDEF	WNT3A	EDN1
	PRKCD	PBXIP1	PRDM16	SATB1	WNT3A	USP2	ARHGAP4	ESR1	DOCK11	FGFR2
	DLX4	PRDM16	L3MBTL1	TSHZ1	MAPK8IP3	SPDEF	ERBB2	HSF4	MAPK8IP3	HIST1H1D
	PBXIP1	L3MBTL1	BMPR2	WTIP	EFNA1	ESR1	LRP2	RFX5	TBC1D2	ZNF217
	ZNF503	BMPR2	PLEKHN1	FZD8	HEY1	HSF4	FGFR2	HDAC10	EFNA1	BCL3
	PRDM16	PLEKHN1	SATB1	FOXO1	FSCN2	RFX5	SPON2	ZFHX3	CLMN	FBP1
	L3MBTL1	SATB1	TSHZ1	HES4	SOCS2	HDAC10	TTC21A	RBL2	NR4A3	SMAD3
	PLEKHN1	TSHZ1	WTIP	SOX18	CLMN	ZFHX3	WNT3A	HDAC5	PTK2B	TLE2
	SATB1	WTIP	FZD8	JUNB	NANOS1	RBL2	DOCK11	EDN1	KIF13B	EFNA1
	TSHZ1	FZD8	FOXO1	BTG2	NR4A3	HDAC5	MAPK8IP3	FGFR2	FAM161B	HEY1
	WTIP	FOXO1	HES4	HES1	PTK2B	EDN1	TBC1D2	HIST1H1D	SEMA3F	GATA6
	PINK1	HES4	SOX18	USP2	KIF13B	FGFR2	EFNA1	ZNF217	PLK2	BAG3
	FZD8	SOX18	JUNB	SPDEF	NTN5	HIST1H1D	CLMN	BCL3	LIMA1	RORC
	FOXO1	JUNB	PFKFB1	ESR1	MESP1	ZNF217	NR4A3	FBP1	SHH	PRDM11
	HES4	PFKFB1	BTG2	HSF4	SEMA3F	BCL3	PTK2B	SMAD3	ANKRD1	NR4A3
	SOX18	BTG2	HES1	LAG3	PLK2	FBP1	KIF13B	TLE2	EMP1	MXD4
	JUNB	HES1	USP2	RFX5	SHH	SMAD3	FAM161B	EFNA1	ENC1	MESP1
	BTG2	USP2	SPDEF	HDAC10	ANKRD1	TLE2	SEMA3F	HEY1	ANOS1	SHH
	HES1	SPDEF	ESR1	ZFHX3	ADRA2C	EFNA1	PLK2	GATA6	APOD	ANKRD1
	USP2	ESR1	HSF4	RBL2	ENC1	HEY1	CCDC78	BAG3	ARHGEF6	AHRR
	SPDEF	HSF4	LAG3	HDAC5	ANOS1	GATA6	LIMA1	RORC	SLIT2	CITED1
	ESR1	LAG3	RFX5	EDN1	APOD	CPEB4	SHH	PRDM11	ENPP2	MECOM
	HSF4	RFX5	HDAC10	FGFR2	ERBB4	BAG3	ANKRD1	NR4A3	AVIL	NFIX
	RFX5	HDAC10	ZFHX3	HIST1H1D	SH3TC2	RORC	EMP1	MXD4	NEDD4L	RASD1
	HDAC10	ZFHX3	RBL2	ZNF217	SLIT2	NANOS1	ENC1	MESP1	SLC12A5	NR2E3
	ZFHX3	RBL2	HDAC5	BCL3	AVIL	PRDM11	ANOS1	TSPYL2	CTNND2	SNAI3
	RBL2	HDAC5	EDN1	FBP1	NR2E3	NR4A3	APOD	SHH	CDKL5	NKX3-2
	HDAC5	EDN1	FGFR2	SMAD3	CLU	MXD4	ARHGEF6	ANKRD1	DNAAF1	NEDD4L
	EDN1	FGFR2	HIST1H1D	TLE2	GPER1	MESP1	SLIT2	AHRR	TTYH1	ELF3
	FGFR2	HIST1H1D	ZNF217	EFNA1	NEDD4L	TSPYL2	ENPP2	CITED1	RIMS1	CREB3L1
	HIST1H1D	ZNF217	BCL3	HEY1	SLC12A5	SHH	AVIL	MECOM	RAP1GAP	AXIN2
	ZNF217	BCL3	FBP1	GATA6	CTNND2	ANKRD1	NEDD4L	NFIX	MAP2	HEYL
	BCL3	FBP1	SMAD3	CPEB4	CDKL5	AHRR	SLC12A5	RASD1	DRD2	PRICKLE1
	FBP1	SMAD3	TLE2	BAG3	RASSF10	ENC1	CTNND2	NPPC	CBX6	SOX9
	SMAD3	TLE2	EFNA1	RORC	HEYL	CITED1	CDKL5	NR2E3	SCARF1	MAF
	TLE2	EFNA1	HEY1	NANOS1	RIMS1	MECOM	DNAAF1	SNAI3	NEURL1	CBX6
	EFNA1	HEY1	GATA6	PRDM11	SOX9	NFIX	TTYH1	GPER1	SPTBN5	SALL4
	HEY1	GATA6	CPEB4	NR4A3	RAP1GAP	RASD1	RIMS1	NKX3-2	MATN2	FOSB
	GATA6	CPEB4	BAG3	MXD4	MAP2	NPPC	RAP1GAP	NEDD4L	TGFB3	IRF8
	FERMT1	BAG3	RORC	MESP1	DRD2	NR2E3	MAP2	ELF3	RSPH4A	GDNF
	CPEB4	RORC	NANOS1	TSPYL2	CDK6	SNAI3	DRD2	CREB3L1	GDNF	TSHZ3
	BAG3	NANOS1	PRDM11	SHH	CBX6	NKX3-2	CBX6	AXIN2	SLIT1
	RORC	PRDM11	NR4A3	ANKRD1	CSPG4	NEDD4L	SCARF1	NEIL1	FRY
	NANOS1	NR4A3	MXD4	AHRR	SCARF1	ELF3	NEURL1	HEYL	NAV3
	PRDM11	MXD4	MESP1	ENC1	NEURL1	CREB3L1	SPTBN5	PRICKLE1	PMP22
	NR4A3	MESP1	TSPYL2	CITED1	DAAM2	IGFBP5	MATN2	SOX9	INPP5J
	MXD4	TSPYL2	SHH	MECOM	SPTBN5	HEYL	TGFB3	MAF
	BAK1	SHH	ANKRD1	NFIX	MATN2	PRICKLE1	RSPH4A	CBX6
	MESP1	ANKRD1	AHRR	RASD1	WNT2B	SOX9	GDNF	SALL4
	SHH	AHRR	ENC1	NPPC	CSF1	MAF	SLIT1	FOSB
	ANKRD1	ENC1	CITED1	NR2E3	GDNF	CBX6	FRY	IRF8
	AHRR	CITED1	MECOM	SNAI3	SLIT1	SALL4	NAV3	GDNF
	ENC1	MECOM	NFIX	NKX3-2	FRY	FOSB	PMP22	TSHZ3
	CITED1	NFIX	RASD1	NEDD4L	VTN	IRF8	INPP5J
	MECOM	RASD1	NPPC	ELF3	NAV3	TSHZ3
	NFIX	NPPC	NR2E3	CREB3L1	PMP22
	RASD1	NR2E3	SNAI3	IGFBP5	INPP5J
	NR2E3	SNAI3	NKX3-2	HEYL
	SNAI3	GPER1	NEDD4L	PRICKLE1
	GPER1	NKX3-2	ELF3	SOX9
	NKX3-2	NEDD4L	CREB3L1	MAF
	TP53INP1	ELF3	IGFBP5	CBX6
	NEDD4L	CREB3L1	HEYL	SALL4
	ELF3	IGFBP5	PRICKLE1	FOSB
	CREB3L1	HEYL	SOX9	IRF8
	AXIN2	PRICKLE1	MAF	TSHZ3
	IGFBP5	SOX9	CBX6
	HEYL	MAF	SALL4
	PRICKLE1	CBX6	FOSB
	SOX9	SALL4	IRF8
	ACE	FOSB	TSHZ3
	MAF	IRF8
	CBX6	TSHZ3
	GAS1
	PARP10
	SALL4
	FOSB
	IRF8
	GDNF
	TSHZ3

## Sheet: S4 Table C
S4 Table. Functional analysis of ERGs. (C) Up-regulated genes in KEGG analysis.
Description	Metabolic pathways	Protein processing in endoplasmic reticulum	Cell cycle	Ribosome	RNA transport	Carbon metabolism	Spliceosome	Pyrimidine metabolism	Proteasome	Biosynthesis of amino acids
No. of genes	279	58	55	55	55	48	47	33	29	29
pValue	1.31873e-05	1.7715e-08	1.27254e-12	5.36444e-11	3.96533e-07	6.58801e-10	3.36607e-07	0.000112338	2.16804e-12	8.19001e-06
FDR	0.000268691	8.25012e-07	3.53391e-10	4.37202e-09	1.2927e-05	4.29538e-08	1.21926e-05	0.00192749	3.53391e-10	0.00019071
300 ERGs	13	0	0	0	0	1	0	0	0	2
30 ERGs	3	0	0	0	0	0	0	0	0	0
Gene symbol	ACOX2	MAN1A1	SKP2	RPL17-C18orf32	GEMIN2	ALDOC	SNRPA1	NME7	PSMC3	MAT1A
	CYP24A1	ERO1A	PTTG1	MRPL13	EIF4EBP1	ACAT2	PPIL1	RRM2	PSMB2	ALDOC
	TH	SEC24D	CDC6	MRPL22	NUP37	PSAT1	PRPF4	NME1	PSMD14	ASS1
	MAT1A	PDIA4	GADD45B	MRPL16	NDC1	PGK1	SNRPD2	PRIM2	PSMB6	PSAT1
	ALDOC	BAG2	ORC1	RPS2	RAN	GAPDH	PRPF40B	POLR3G	PSMD12	PGK1
	FDFT1	SSR3	MAD2L1	RPSA	NUP107	GPT2	BCAS2	DHODH	PSMB5	GAPDH
	PTGES	HSPA4L	CHEK1	MRPL17	MAGOHB	TPI1	SNRPC	PNP	PSMA4	GPT2
	ADA	AMFR	CDC25C	RPL22L1	SEH1L	PSPH	LSM4	RRM1	PSMB3	CTH
	HMGCLL1	SEC61G	CDC20	MRPL28	EIF2B3	G6PD	HNRNPC	TYMS	PSMA3	TPI1
	PNPLA3	PDIA6	CDKN2D	MRPS11	NCBP1	ME1	SF3B5	PRIM1	PSMA2	PSPH
	ELOVL2	HSP90B1	ORC3	MRPS10	NXT1	GPI	SNRPG	NME2	PSMD1	PGAM1
	B4GALT1	XBP1	MAD2L2	MRPL11	GEMIN6	PGAM1	SNRPD1	POLR2G	PSMC2	ASNS
	HYAL3	WFS1	BUB1	MRPL1	STRAP	PKM	PPIH	DUT	PSMD2	PKM
	LDHA	DNAJB11	SFN	MRPL18	NUP155	PGAM4	MAGOHB	POLE2	PSMC4	PGAM4
	AKR1B1	EDEM2	CCNA2	RPL8	NUP43	ENO2	SNRPA	TWISTNB	PSMD11	ENO2
	P4HA2	SEC61B	CDC45	RPL41	EIF4E	ALDOA	PLRG1	DTYMK	PSMB7	ALDOA
	HGD	SEC61A2	CCNB2	RPS16	EIF2S1	PFKP	HSPA8	DCK	PSMD8	PFKP
	PIP5KL1	SEC23A	TTK	RPL12	MAGOH	PHGDH	SNRPE	POLD3	PSMB1	PHGDH
	QPRT	SSR1	BUB3	MRPS15	NUP62	ACO1	NCBP1	POLR2K	PSMC6	ACO1
	ACAT2	SSR2	ORC6	RPL26L1	NUP35	SHMT2	SF3B6	UCK2	PSMD4	SHMT2
	CHST8	HSPA5	CDK1	MRPS9	PRMT5	SDHB	SNRPF	POLA1	PSMC1	GOT1
	ASS1	HSPA8	CCNB1	RPL35	NUP160	ACSS2	SNRPB	POLD2	PSMA6	IDH1
	PSAT1	DAD1	CDK2	RPS3	RAE1	PDHB	MAGOH	UPRT	PSMD7	PYCR1
	BPGM	PDIA3	MCM2	RPL36AL	ALYREF	GOT1	LSM5	POLR3GL	PSMB4	TKT
	DGAT2	UBQLN4	CDC25A	MRPS16	EIF1B	EHHADH	WBP11	DCTPP1	PSMD13	ENO1
	B3GNT4	RPN1	MCM6	RPL4	THOC5	IDH1	LSM6	POLR2D	PSMA1	CS
	PGK1	EIF2AK4	CDC7	RPS14	NUP188	DLAT	TRA2B	POLE3	PSMA5	PRPS2
	ELOVL5	EIF2S1	DBF4	MRPL27	EIF3I	TKT	ALYREF	POLR1E	PSMA7	IDH3A
	GAPDH	HYOU1	PKMYT1	RSL24D1	EIF3D	MDH1	LSM3	POLR2J	PSMF1	RPE
	PIGK	DDOST	PRKDC	MRPL21	GEMIN5	ME2	SNRPD3	POLR2C
	MOCS2	CALR	CHEK2	MRPS5	NXT2	DLD	SF3B3	POLR2B
	C1GALT1	HSPBP1	CCND1	MRPL4	KPNB1	SDHD	HNRNPU	UMPS
	GBE1	RPN2	PCNA	RPL6	SEC13	ECHS1	SF3A3	POLR2F
	MAN1A1	TRAM1	RAD21	MRPL30	POP7	HIBCH	SRSF7
	AK4	SEC23B	TP53	MRPL2	RBM8A	ADPGK	RBM8A
	DHCR7	RBX1	MCM4	MRPS18C	SUMO1	ENO1	PUF60
	GPT2	P4HB	CCNE2	RPLP0	RNPS1	GCSH	SNRNP40
	PLCD3	DERL1	ANAPC11	RPL15	NUP54	ESD	BUD31
	RIMKLA	SSR4	RBL1	MRPL19	EIF4G2	SDHC	PHF5A
	A4GALT	DNAJC3	BUB1B	MRPL3	XPO5	FH	HNRNPK
	NME7	SEC13	CDK4	UBA52	RPP40	CS	USP39
	RDH11	BAG1	TFDP1	RPS24	CLNS1A	PRPS2	U2AF1
	TST	NGLY1	MCM3	RPL37A	NUP93	IDH3A	AQR
	CTH	HSP90AB1	HDAC2	RPS4X	EIF1AX	RPE	PCBP1
	TPI1	CANX	ANAPC10	RPL26	UBE2I	MDH2	SNRNP200
	PSPH	LMAN2	ANAPC1	MRPL24	EIF2B1	PDHA1	SRSF8
	G6PD	UBQLN1	YWHAQ	RPL7A	NUP205	HADHA	DDX23
	ME1	PLAA	SMC3	MRPL35	RPP30	DLST
	SRR	SEC63	RBX1	MRPL32	TGS1
	B4GALNT1	STT3B	ANAPC7	MRPS18A	NUP85
	MAOB	RAD23B	ANAPC13	MRPL9	EEF1A1
	FDPS	UGGT1	CCNH	MRPL10	EIF2B2
	HMGCR	UBE2D2	CDC23	RPL19	EIF5B
	GPI	CUL1	CUL1	RPL11	THOC7
	RRM2	BAX	YWHAB	MRPS14	POM121C
	PGAM1	SEC31A
	GALNT18	SEC24C
	P4HA1	MAPK9
	ASNS
	IDS
	GLA
	HPRT1
	ADK
	PKM
	PGAM4
	ETNK2
	MTHFD2
	ENO2
	GALNT4
	NME1
	ALDOA
	PAICS
	HSD17B7
	IDI1
	ATP6V1E2
	ALG14
	ACSM3
	GLS2
	PFKP
	ALDH2
	PRIM2
	EBP
	ST3GAL3
	PHGDH
	MVD
	POLR3G
	DHODH
	PNP
	CBR3
	RRM1
	GART
	AGPAT5
	DHFR
	NSDHL
	GALE
	TYMS
	OXSM
	EXTL2
	CYP51A1
	GGT6
	PRIM1
	CHSY1
	PGM1
	MVK
	ACO1
	SHMT2
	ARSB
	MCCC2
	SDHB
	NME2
	ELOVL6
	ITPK1
	DHRS4L2
	POMGNT2
	ACSS2
	HSD17B12
	POLR2G
	MMAB
	MPI
	FUT4
	PDHB
	DUT
	GOT1
	SEPHS1
	ACSL1
	MTHFD1L
	POLE2
	PCK2
	CBR1
	TWISTNB
	AKR1A1
	DAD1
	GFPT2
	DTYMK
	CSGALNACT2
	SMS
	MPST
	EHHADH
	DCK
	RPN1
	BCKDHA
	POLD3
	IMPA1
	PTGES3
	DPAGT1
	DHRS4
	GATB
	PPAT
	SQLE
	POLR2K
	UCK2
	NDUFS1
	NDUFB3
	NDUFB4
	MTHFD1
	IDH1
	POLA1
	UQCRC1
	POLD2
	DDOST
	ALG8
	UGP2
	BTD
	GGCT
	NTPCR
	GPAM
	NDUFS5
	PYCR1
	PLCB1
	B3GALNT2
	UAP1
	DLAT
	HLCS
	B4GALT2
	ADSL
	TKT
	UPRT
	ALDH1B1
	SRM
	GMPS
	POLR3GL
	NDUFA9
	RPN2
	COQ3
	NDUFB8
	TECR
	PIGU
	PI4K2B
	DCTPP1
	MDH1
	POLR2D
	BPNT1
	NDUFC1
	POLE3
	SPHK2
	PIGF
	SMPD4
	GALK1
	GYS1
	POLR1E
	PEMT
	CERS5
	ALDH3B1
	PGM2
	ALG9
	POLR2J
	MTMR2
	PAFAH1B2
	UQCRH
	TCIRG1
	HACD1
	HADH
	FPGT
	CMAS
	IMPA2
	AGL
	DLD
	PTDSS1
	ALG10
	UQCRQ
	SDHD
	PIP4K2A
	COX15
	B4GALT5
	NDUFA11
	COX7B
	DPM2
	ECHS1
	PDHX
	UXS1
	HIBCH
	NDUFS2
	ADPGK
	ENO1
	GALNT2
	CHPT1
	COX8A
	OCRL
	NDUFB2
	CERS6
	HYAL2
	FAHD1
	BLVRB
	STT3B
	PMM2
	GCSH
	POLR2C
	PRDX6
	RFK
	CHST10
	GSS
	ACP1
	POLR2B
	NDUFA6
	ENOPH1
	UMPS
	SDHC
	PIGC
	POLR2F
	MGAT5
	FH
	HMBS
	ALG13
	CS
	NDUFA8
	AHCY
	PRPS2
	NDUFA12
	ALAS1
	IDH3A
	EARS2
	RPE
	MDH2
	PDHA1
	ATP6V0A1
	DGUOK
	OAT
	HADHA
	DLST

## Sheet: S4 Table D
S4 Table. Functional analysis of ERGs. (D) Down-regulated genes in KEGG analysis.
Description	Pathways in cancer	Human papillomavirus infection	Endocytosis	Breast cancer	Gastric cancer	Insulin signaling pathway	Signaling pathways regulating pluripotency of stem cells	Phosphatidylinositol signaling system	Lysosome	Parathyroid hormone synthesis, secretion and action
No. of genes	90	66	46	32	31	28	28	26	26	25
pValue	0.000128798	2.38716e-05	0.000850721	0.000421606	0.00102218	0.00256897	0.0031985	5.97387e-05	0.00220484	0.000505947
FDR	0.010497	0.00389108	0.0238021	0.0222161	0.0238021	0.0492637	0.0521356	0.0064916	0.0449236	0.0222161
300 ERGs	6	6	1	3	3	2	1	2	0	2
30 ERGs	0	0	0	0	0	0	0	0	0	0
Gene symbol	STAT5B	ATP6V1E1	TSG101	DVL3	DVL3	HK1	REST	MTMR1	CD164	GNAQ
	RELA	ITGB5	VPS36	PIK3R2	JUP	PHKA2	PCGF3	INPP5A	CLTB	ARHGEF1
	VEGFB	RELA	IQSEC1	FRAT2	CDH1	PRKAA1	DVL3	PIK3R2	GGA3	AKAP13
	IL13RA1	RFNG	VPS4A	SOS2	CDKN1B	PIK3R2	PCGF2	PPIP5K1	NAGLU	GNA11
	CTBP1	DVL3	SH3GL1	WNT7B	PIK3R2	FASN	PIK3R2	MTMR3	AP3D1	FGFR1
	DAPK3	TYK2	CLTB	FGFR1	FRAT2	EXOC7	LIFR	INPP4A	CLN3	PLD2
	DVL3	CREBBP	IST1	BRAF	SOS2	PTPRF	WNT7B	MTMR6	LITAF	VDR
	JUP	CDKN1B	RAB4A	JAG2	WNT7B	SOS2	FGFR1	PLCD1	CTSA	BRAF
	GNAQ	PIK3R2	WASL	NCOA3	BRAF	INPPL1	COMMD3-BMI1	PI4KB	GUSB	GATA3
	CDH1	PSEN1	CHMP4C	FRAT1	FRAT1	PPP1R3B	INHBB	CDIPT	HGSNAT	NR4A2
	CREBBP	TUBG2	ARAP1	LRP5	LRP5	BRAF	ID1	INPP5E	AP1G2	LRP5
	GSTM3	CRB3	ARFGAP1	FGF18	FGF18	TSC2	ID2	IP6K1	ABCA2	MMP25
	CDKN1B	LLGL2	ARFGAP2	WNT9A	WNT9A	RAPGEF1	BMPR1B	DGKD	MFSD8	CREB3L4
	ZBTB17	ATP6V0E1	ZFYVE9	WNT3	WNT3	TSC1	WNT9A	INPPL1	ASAH1	MMP15
	ARHGEF1	SOS2	RAB5B	JUN	RXRA	IRS2	MAPK12	PIP5K1C	SLC17A5	RXRA
	PIK3R2	ITGA3	AGAP3	DLL1	PIK3R3	HK2	WNT3	IP6K2	SLC11A2	MEF2D
	GSTT1	WNT7B	ASAP1	PIK3R3	FZD8	INPP5K	PIK3R3	CDS2	FUCA1	ADCY6
	FRAT2	LFNG	ARFGEF1	JAG1	GAB1	PRKCZ	SKIL	INPP5K	ARSA	PTHLH
	BCR	LAMA5	DNM1	FZD8	ERBB2	IKBKB	BMP4	ITPKB	CTSK	ARRB1
	KEAP1	TSC2	VPS37C	HES1	FGFR2	PIK3R3	BMPR2	INPP1	MCOLN1	ITPR1
	EGLN2	IKBKE	MVB12B	ESR1	TCF7L1	FOXO1	MAPK11	PIK3R3	SGSH	MAFB
	RALGDS	TSC1	ASAP3	ERBB2	SMAD3	FBP1	FZD8	SYNJ2	MANBA	MMP16
	SOS2	THBS3	DNM2	TCF7L1	WNT3A	SOCS2	ZFHX3	CALML6	CTSH	CREB3L1
	CAMK2G	PRKCZ	VPS28	WNT3A	BAK1	CALML6	FGFR2	ITPR1	CTSF	KL
	TRAF5	PARD3	CYTH1	HEY1	SHH	SOCS1	SMAD3	INPP5J	IDUA	SLC34A3
	GNA11	LAMB2	RAB11FIP4	BAK1	GADD45G	SORBS1	WNT3A	PLCE1	ATP6V0A4
	ITGA3	WNT9A	PLD2	GADD45G	CDKN2B	SHC2	AXIN2
	WNT7B	WNT3	PIP5K1C	AXIN2	AXIN2	SOCS3	WNT2B
	FGFR1	CREB3L4	SMAP2	HEYL	SHC2
	LAMA5	IKBKB	CYTH2	CDK6	WNT2B
	BRAF	PIK3R3	TRAF6	SHC2	TGFB3
	RPS6KA5	JAG1	PRKCZ	WNT2B
	BCL2L1	HDAC7	PARD3
	GSTM4	IRF1	PSD3
	TRAF6	MAGI1	EPN3
	CASP9	FZD8	SH3GLB2
	JAG2	FOXO1	IQSEC2
	NFKBIA	HES4	CXCR4
	PDGFB	IRF9	WAS
	NCOA3	HES1	ACAP3
	FRAT1	MX1	PSD4
	TRAF4	ATP6V0E2	ARRB1
	LRP5	ATP6V1C2	FGFR2
	LAMB2	ITGB7	SMAD3
	TXNRD2	HDAC10	NEDD4L
	FGF18	RBL2	HSPA6
	WNT9A	HDAC5
	WNT3	TCF7L1
	JUN	WNT3A
	GNG7	HEY1
	DLL1	BAK1
	IKBKB	VWF
	RXRA	COL4A4
	PIK3R3	ATP6V0A4
	JAG1	PTGER4
	CXCR4	CREB3L1
	BMP4	COL9A2
	KITLG	AXIN2
	FZD8	COL4A3
	FOXO1	HEYL
	CAMK2B	CDK6
	ADCY6	COL2A1
	HES1	ITGB6
	ESR1	WNT2B
	ARNT2	MAML2
	ERBB2	VTN
	FGFR2
	TCF7L1
	SMAD3
	WNT3A
	HEY1
	NQO1
	CALML6
	BAK1
	SHH
	GADD45G
	COL4A4
	MECOM
	EPOR
	PTGER4
	CDKN2B
	AXIN2
	COL4A3
	HEYL
	CDK6
	STAT5A
	RASSF5
	GSTM2
	WNT2B
	TGFB3
